# Supplementary material for: Design of SARS-CoV-2 Main Protease Inhibitors Using Artificial Intelligence and Molecular Dynamic Simulations
Source: Molecules. 2022 Jun 22;27(13):4020. doi: 10.3390/molecules27134020 (PMC9268208; doi:10.3390/molecules27134020)
Supplement: Supplementary file 1 [file molecules-27-04020-s001.zip]

Archive with 1 entries (1 files):
- molecules-1720911-SM.xlsx
