# Supplementary material for: Design of SARS-CoV-2 Main Protease Inhibitors Using Artificial Intelligence and Molecular Dynamic Simulations
Source: Molecules. 2022 Jun 22;27(13):4020. doi: 10.3390/molecules27134020 (PMC9268208; doi:10.3390/molecules27134020)
Supplement: Supplementary file 1 [file molecules-27-04020-s001.zip › molecules-1720911-SM.xlsx]

## Sheet: all_molecules
	smiles_canon	fitness	logP	SA	QED	NP	weight	n_rings	n_h_donors	n_h_acceptor	passes_filters	passes_rule_of_5	affinity_autodock	x_SA	x_QED	x_NP	x_passes_filters	x_affinity_autodock
0	CCc1cc(N)c2ncnn2c1	0.437001	0.8739	2.72747	0.676606	-1.31171	162.196	2	1	4	TRUE	TRUE	-4.8	0.191942	0.323394	0.631171	0	0.637499
1	CNC(=O)CCNC(=O)Nc1ccccc1Br	0.418269	1.7067	1.84297	0.791947	-2.1367	300.156	1	3	2	TRUE	TRUE	-4.8	0.0936631	0.208053	0.71367	0	0.637499
2	Nc1cc(Br)c(Br)cc1F	0.468135	2.9329	2.36757	0.568315	-0.745727	268.911	1	1	1	TRUE	TRUE	-3.7	0.151952	0.431685	0.574573	0	0.706245
3	CCOCC(=O)NC(C)c1cccs1	0.458791	1.9618	2.4893	0.811664	-2.38986	213.302	1	1	3	TRUE	TRUE	-3.7	0.165478	0.188336	0.738986	0	0.706245
4	COC(=O)C1CN(CC(=O)NCc2ccoc2)CCO1	0.415225	-0.2304	2.93046	0.751364	-1.24695	282.296	2	1	6	TRUE	TRUE	-5.3	0.214495	0.248636	0.624695	0	0.60625
5	COc1nccnc1N(C)C(=O)c1cccnc1	0.40166	1.1568	2.45162	0.809907	-1.60237	244.254	2	0	5	TRUE	TRUE	-5.4	0.161291	0.190093	0.660237	0	0.6
6	CC(NC(=O)N1CCCCC1)c1cccs1	0.395477	3.0046	2.424	0.843672	-2.28787	238.356	2	1	2	TRUE	TRUE	-5.8	0.158222	0.156328	0.728787	0	0.575
7	Cn1nc(C(=O)OCc2cccs2)ccc1=O	0.411515	1.1988	2.26184	0.767843	-2.26998	250.279	2	0	6	TRUE	TRUE	-5.5	0.140204	0.232157	0.726998	0	0.59375
8	CC(=O)Nc1cc(Cl)ccc1Br	0.396624	3.0609	1.72265	0.812987	-1.9031	248.507	1	1	1	TRUE	TRUE	-5.3	0.0802942	0.187013	0.69031	0	0.60625
9	CCc1ccc(CO)cc1Br	0.387435	2.5038	1.96762	0.802993	0.0497408	215.09	1	1	1	TRUE	TRUE	-4.8	0.107513	0.197007	0.495026	0	0.637499
10	CC(O)CCNC(=O)c1snnc1N	0.451936	-0.379	3.30202	0.636606	-1.31881	216.266	1	3	6	TRUE	TRUE	-4.8	0.255781	0.363394	0.631881	0	0.637499
11	CCN(CC#N)S(=O)(=O)c1ccccc1Br	0.426201	1.98328	2.32843	0.799124	-2.22431	303.181	1	0	3	TRUE	TRUE	-4.8	0.147603	0.200876	0.722431	0	0.637499
12	CC1(C)CC(Nc2ccccc2Br)C1	0.397492	4.0496	2.08499	0.839032	-0.509226	254.171	2	1	1	TRUE	TRUE	-4.6	0.120554	0.160968	0.550923	0	0.649999
13	CC(C)N1CCN(C(=O)c2cccs2)CC1	0.418761	1.9143	1.93803	0.785594	-2.37696	238.356	2	0	3	TRUE	TRUE	-5	0.104225	0.214406	0.737696	0	0.625
14	CC(=O)c1ccc(N)c(Br)c1	0.448626	2.2339	1.8794	0.5749	-0.550768	214.062	1	1	2	TRUE	TRUE	-4	0.0977109	0.4251	0.555077	0	0.687497
15	Nc1ccccc1Cn1nnnc1SCCO	0.457794	0.388	2.35044	0.589871	-2.31879	251.315	2	2	7	TRUE	TRUE	-4.8	0.150049	0.410129	0.731879	0	0.637499
16	Cc1ccccc1NC(=O)c1ccsc1	0.376913	3.30882	1.65269	0.821141	-2.74508	217.293	2	1	2	TRUE	TRUE	-6.4	0.072521	0.178859	0.774508	0	0.5375
17	COCCNC(=O)NCCn1cnc2c1ccn2C	0.430948	0.3204	2.59938	0.738799	-1.8398	265.317	2	2	5	TRUE	TRUE	-4.9	0.177709	0.261201	0.68398	0	0.631249
18	O=C1NCC(Cc2ccc(Br)cc2)O1	0.370014	2.1	2.79829	0.879446	0.302664	256.099	2	1	2	TRUE	TRUE	-5.4	0.19981	0.120554	0.469734	0	0.6
19	CNC(=O)Cc1csc(NCc2cccs2)n1	0.431527	2.1052	2.31937	0.872068	-3.14913	267.379	2	2	5	TRUE	TRUE	-4.7	0.146597	0.127932	0.814913	0	0.643749
20	COCCNC(=O)NCCN1C=NN(C)c2c1ccn2C	0.410976	0.1702	3.30345	0.733609	-1.48253	294.359	2	2	6	TRUE	TRUE	-5.9	0.255939	0.266391	0.648253	0	0.56875
21	CC(=O)Nc1cc(Cl)c[nH]cccc1Br	0.557988	3.5134	2.89115	0.816186	-1.55728	289.56	1	2	1	FALSE	TRUE	-5.1	0.210128	0.183814	0.655728	1	0.61875
22	CC(C)N1CCC(C)(C(=O)c2cccs2)CC1	0.41821	3.4413	2.65703	0.766992	-0.978467	251.395	2	0	3	TRUE	TRUE	-4.8	0.184115	0.233008	0.597847	0	0.637499
23	CC(C)CN1CCN(C(=O)c2cccs2)CC1	0.403653	2.1619	1.92723	0.822825	-2.26618	252.383	2	0	3	TRUE	TRUE	-5.3	0.103026	0.177175	0.726618	0	0.60625
24	NC1=CC(Br)=C1F	0.482221	1.4186	3.95169	0.57503	-0.0387707	163.977	1	1	1	TRUE	TRUE	-3.7	0.327965	0.42497	0.503877	0	0.706245
25	Nc1cccn2ncnc12	0.483674	0.3115	2.56872	0.563803	-1.93983	134.142	2	1	4	TRUE	TRUE	-3.9	0.174302	0.436197	0.693983	0	0.693747
26	O=C1NCCC(Cc2ccc(Br)cc2Cl)CN1	0.388385	2.9641	3.07768	0.864895	-0.339895	317.614	2	2	1	TRUE	TRUE	-5.3	0.230854	0.135105	0.533989	0	0.60625
27	CC1(C)CC(Nc2ccccc2Br)CCOOO1	0.515709	3.6818	3.45082	0.845017	0.235825	316.195	2	1	4	FALSE	TRUE	-5.9	0.272313	0.154983	0.476418	1	0.56875
28	CNC(=O)Cc1csc(CCCNCc2cccs2)n1	0.456752	2.2155	2.38722	0.735232	-2.72116	309.46	2	2	5	TRUE	TRUE	-4.3	0.154135	0.264768	0.772116	0	0.668748
29	Nc1cc(F)c(Br)cc1F	0.460172	2.3095	2.17254	0.513305	-1.16727	208.005	1	1	1	TRUE	TRUE	-4.4	0.130282	0.486695	0.616727	0	0.662499
30	CCC1=CC=C(OC)C=COCC=C1Br	0.566929	3.6758	4.29307	0.762403	1.22484	271.154	1	0	2	FALSE	TRUE	-4.4	0.365896	0.237597	0.377516	1	0.662499
31	CNC(=O)CC(C)CNC(=O)Nc1ccccc1Br	0.40073	2.3428	2.55284	0.776415	-1.65238	328.21	1	3	2	TRUE	TRUE	-5.7	0.172538	0.223585	0.665238	0	0.58125
32	CCc1cc(Br)c2ncnn2c1	0.436844	2.0542	2.73306	0.744381	-1.40979	226.077	2	0	3	TRUE	TRUE	-4.5	0.192562	0.255619	0.640979	0	0.656249
33	CCC1=Cn2ncnc2N=CC(N)=C1	0.562604	1.0875	4.16086	0.71843	-0.429484	189.222	2	1	5	FALSE	TRUE	-5.6	0.351207	0.28157	0.542948	1	0.5875
34	CC1(C)CC(Nc2ccccc2Br)CO1	0.367511	3.4285	2.87465	0.888538	-0.278214	270.17	2	1	2	TRUE	TRUE	-5.8	0.208294	0.111462	0.527821	0	0.575
35	Cc1cccnc1N(C)C(=O)c1cccnc1	0.405752	2.06162	2.19103	0.788513	-1.58944	227.267	2	0	3	TRUE	TRUE	-5.2	0.132336	0.211487	0.658944	0	0.6125
36	CC(O)CCNC(=O)c1sccc1N	0.456503	0.831	2.78681	0.694613	-0.916101	214.29	1	3	4	TRUE	TRUE	-3.8	0.198534	0.305387	0.59161	0	0.699996
37	Cn1nc(SCCO)n1Cc1ccccc1N	0.450457	0.9365	2.94896	0.613515	-1.00168	252.343	2	2	6	TRUE	TRUE	-4.6	0.216551	0.386485	0.600168	0	0.649999
38	COc1nccnc1N(CCO)C(=O)c1cccnc1	0.379242	0.5193	2.56564	0.854715	-1.4795	274.28	2	1	6	TRUE	TRUE	-6	0.17396	0.145285	0.64795	0	0.5625
39	CC1(C)CC(O)(Nc2ccccc2Br)C1	0.389902	3.3696	2.73779	0.807428	-0.0615328	270.17	2	2	2	TRUE	TRUE	-5.2	0.193088	0.192572	0.506153	0	0.6125
40	CC(=O)Cc1csc(NCc2cccs2)n1	0.419351	2.9482	2.35687	0.889258	-2.61456	252.364	2	1	5	TRUE	TRUE	-4.8	0.150764	0.110742	0.761456	0	0.637499
41	CC(NC(=O)N1CCCC1C=O)c1cccs1	0.544664	2.182	3.28305	0.838217	-1.34696	252.339	2	1	3	FALSE	TRUE	-5.6	0.253672	0.161783	0.634696	1	0.5875
42	CCc1cc(OC)c(CO)cc1Br	0.388383	2.5124	2.1494	0.886043	0.292322	245.116	1	1	2	TRUE	TRUE	-4.3	0.127711	0.113957	0.470768	0	0.668748
43	CC(=O)NC1=CC=C1Br	0.450973	1.2988	3.15888	0.659576	-0.140222	188.024	1	1	1	TRUE	TRUE	-4	0.239876	0.340424	0.514022	0	0.687497
44	Cc1ccccc1NC(=O)Cc1ccsc1	0.393297	3.23772	1.71164	0.862901	-2.7441	231.32	2	1	2	TRUE	TRUE	-5.6	0.0790709	0.137099	0.77441	0	0.5875
45	CC(=O)C1=CC(Br)=C(N)C=CS1	0.446612	2.285	4.01871	0.77138	0.189871	246.129	1	1	3	TRUE	TRUE	-3.9	0.335412	0.22862	0.481013	0	0.693747
46	Cc1ccccc1CCC(=O)c1ccsc1	0.413796	3.87202	1.95424	0.728582	-1.44125	230.332	2	0	2	TRUE	TRUE	-5	0.106027	0.271418	0.644125	0	0.625
47	COC(=O)C1CN(C)N(CC(=O)NCc2ccoc2)CCO1	0.406364	-0.3836	3.51385	0.741811	-0.632899	311.338	2	1	7	TRUE	TRUE	-5.7	0.279317	0.258189	0.56329	0	0.58125
48	CCOOCC(=O)NC(C)c1cccs1	0.501954	1.8934	2.93217	0.460162	-1.59165	229.301	1	1	4	TRUE	TRUE	-3.8	0.214686	0.539838	0.659165	0	0.699996
49	CC1=C(Br)C=C(N)C(F)=CC1Br	0.444789	3.1284	4.53836	0.683019	0.466051	296.965	1	1	1	TRUE	TRUE	-4.6	0.393151	0.316981	0.453395	0	0.649999
50	Cc1ccccc1CNC(=O)c1ccsc1	0.392851	2.98652	1.78387	0.864111	-2.45726	231.32	2	1	2	TRUE	TRUE	-5.5	0.0870963	0.135889	0.745726	0	0.59375
51	CCOC(=O)NC(C)c1cccs1	0.449432	2.5552	2.43606	0.812049	-1.98526	199.275	1	1	3	TRUE	TRUE	-3.8	0.159562	0.187951	0.698526	0	0.699996
52	CCc1ccccc1Br	0.448276	3.0115	1.58959	0.630294	-0.839773	185.064	1	0	0	TRUE	TRUE	-3.7	0.0655105	0.369706	0.583977	0	0.706245
53	CCN1CCN(C(=O)c2cccs2)CC1	0.431144	1.5258	1.83773	0.760281	-2.5396	224.329	2	0	3	TRUE	TRUE	-4.7	0.0930813	0.239719	0.75396	0	0.643749
54	COCCCCNC(=O)NCCn1cnc2c1ccn2C	0.447709	1.1006	2.57242	0.715882	-1.50136	293.371	2	2	5	TRUE	TRUE	-4.2	0.174713	0.284118	0.650136	0	0.674998
55	CCC1=CC=C(CO)C=CC=C1Br	0.541958	3.0901	3.68692	0.78711	1.30227	241.128	1	1	1	FALSE	TRUE	-4.8	0.298547	0.21289	0.369773	1	0.637499
56	C=C(NCCCn1cnc2c1ccn2C)NCCOC	0.458387	1.0617	3.01086	0.673068	-1.33351	277.372	2	2	6	TRUE	TRUE	-4.2	0.223429	0.326932	0.633351	0	0.674998
57	CCOCCNC(=O)NCCn1cnc2c1ccn2C	0.443523	0.7105	2.6358	0.733163	-1.8732	279.344	2	2	5	TRUE	TRUE	-4.5	0.181756	0.266837	0.68732	0	0.656249
58	CCN(CCCCC#N)S(=O)(=O)c1ccccc1Br	0.457798	3.15358	2.2847	0.713431	-1.75285	345.262	1	0	3	TRUE	TRUE	-3.8	0.142744	0.286569	0.675285	0	0.699996
59	CC(NC(=O)N1CCCCC1C)c1cccs1	0.40583	3.3931	2.85788	0.859383	-2.12515	252.383	2	1	2	TRUE	TRUE	-5.5	0.206431	0.140617	0.712515	0	0.59375
60	CC(C)N1CCCCN(C(=O)c2cccs2)CC1	0.535604	2.6945	1.958	0.821461	-2.39244	266.41	2	0	3	FALSE	TRUE	-5.8	0.106444	0.178539	0.739244	1	0.575
61	CCC1(C(=O)OC)CN(CC(=O)NCc2ccoc2)CCO1	0.413858	0.5498	3.31268	0.772926	-0.567194	310.35	2	1	6	TRUE	TRUE	-5.1	0.256965	0.227074	0.556719	0	0.61875
62	CC(O)CNC(=O)c1snnc1N	0.475491	-0.7691	3.34437	0.597201	-1.58906	202.239	1	3	6	TRUE	TRUE	-4.3	0.260486	0.402799	0.658906	0	0.668748
63	CCN(CC#N)C(=O)OC(=O)c1ccccc1Br	0.431995	2.57138	2.51572	0.488535	-1.37833	311.135	1	0	4	TRUE	TRUE	-5.9	0.168413	0.511465	0.637833	0	0.56875
64	CNS(=O)(=O)Cc1csc(NCc2cccs2)n1	0.447971	1.8659	2.5689	0.854368	-3.096	303.434	2	2	6	TRUE	TRUE	-4.3	0.174322	0.145632	0.8096	0	0.668748
65	COc1nccnc1N(C)CCC(=O)c1cccnc1	0.413327	1.5894	2.51693	0.743804	-1.31043	272.308	2	0	6	TRUE	TRUE	-5.2	0.168548	0.256196	0.631043	0	0.6125
66	COc1ncccc1N(N)C(=O)c1cccnc1	0.434703	1.0057	2.49661	0.494693	-1.27578	244.254	2	1	5	TRUE	TRUE	-5.7	0.16629	0.505307	0.627578	0	0.58125
67	CC(NC(=NO)N1CCCCC1)c1cccs1	0.447419	2.6298	3.02316	0.368528	-1.63165	253.371	2	2	3	TRUE	TRUE	-6.4	0.224796	0.631472	0.663165	0	0.5375
68	CCC1(Br)C=C1Br	0.496362	2.8225	4.37693	0.60264	0.66725	225.911	1	0	0	TRUE	TRUE	-2.9	0.375215	0.39736	0.433275	0	0.756228
69	CCOC(=O)CCNC(=O)c1snnc1N	0.446621	-0.1967	2.58031	0.694638	-1.7665	244.276	1	2	7	TRUE	TRUE	-4.5	0.17559	0.305362	0.67665	0	0.656249
70	CCc1ccc(C(N)=O)cc1Br	0.408167	2.1104	1.89417	0.82704	-0.973594	228.089	1	1	1	TRUE	TRUE	-4.4	0.0993524	0.17296	0.597359	0	0.662499
71	Cn1c(=O)ccn1C(=O)OCc1cccs1	0.383331	1.4332	3.02942	0.794974	-1.59052	238.268	2	0	6	TRUE	TRUE	-6.5	0.225491	0.205026	0.659052	0	0.53125
72	O=COCC1NCC(Cc2ccc(Br)cc2)O1	0.54216	1.4791	3.78571	0.836859	0.525421	300.152	2	1	4	FALSE	TRUE	-5	0.309524	0.163141	0.447458	1	0.625
73	CC(C)N1CCN(C(=O)CCCc2cccs2)CC1	0.40127	2.6234	2.07098	0.827571	-2.17465	280.437	2	0	3	TRUE	TRUE	-5.4	0.118998	0.172429	0.717465	0	0.6
74	CN(C(=O)c1cccnc1)C1=NC=CC1	0.424037	1.4695	3.03378	0.690269	-0.950549	201.229	2	0	3	TRUE	TRUE	-5.2	0.225976	0.309731	0.595055	0	0.6125
75	O=C1CCC=CCC(Cc2ccc(Br)cc2)O1	0.528228	3.6435	2.91309	0.614784	0.876853	295.176	2	0	2	FALSE	TRUE	-6	0.212565	0.385216	0.412315	1	0.5625
76	CCc1cc(Cl)cc(NC(C)=O)c1Br	0.408306	3.6233	2.31558	0.878002	-1.39974	276.561	1	1	1	TRUE	TRUE	-4.6	0.146175	0.121998	0.639974	0	0.649999
77	CC(NC(=O)N1CCCCC1)C1=CC=CC=CS1	0.385204	3.271	3.54249	0.829905	-0.750823	264.394	2	1	2	TRUE	TRUE	-6.1	0.282499	0.170095	0.575082	0	0.55625
78	CNC(=O)C(C)CNC(=O)Nc1ccccc1Br	0.394562	1.9527	2.4992	0.794872	-1.46479	314.183	1	3	2	TRUE	TRUE	-5.7	0.166578	0.205128	0.646479	0	0.58125
79	COC(=CCO)C1CN(CC(=O)NCc2ccoc2)CCO1	0.440023	0.1192	3.4618	0.696029	-0.714082	310.35	2	2	6	TRUE	TRUE	-4.7	0.273533	0.303971	0.571408	0	0.643749
80	CC(C)NCC1CCN(C(=O)c2cccs2)CC1	0.382893	2.5983	2.09865	0.90827	-1.85196	266.41	2	1	3	TRUE	TRUE	-5.5	0.122072	0.0917303	0.685196	0	0.59375
81	CCc1cn2ncnc2c(Br)n1	0.590938	1.4492	3.16465	0.739924	-1.67223	227.065	2	0	4	FALSE	TRUE	-4.5	0.240517	0.260076	0.667223	1	0.656249
82	Cc1ccccc1NC(=O)CCc1ccsc1	0.384527	3.62782	1.72863	0.875283	-2.4226	245.347	2	1	2	TRUE	TRUE	-5.7	0.0809592	0.124717	0.74226	0	0.58125
83	CC1(C)CC(Nc2ccccc2Br)CCCO1	0.379517	4.2087	2.70422	0.882852	-0.501112	298.224	2	1	2	TRUE	TRUE	-5.4	0.189358	0.117148	0.550111	0	0.6
84	CCOC(C)C(=O)NC(C)c1cccs1	0.436395	2.3503	2.86721	0.838214	-1.98019	227.329	1	1	3	TRUE	TRUE	-4.4	0.207467	0.161786	0.698019	0	0.662499
85	COc1ccc(CO)cc1Br	0.402137	1.95	1.68953	0.819747	0.231499	217.062	1	1	2	TRUE	TRUE	-3.9	0.0766144	0.180253	0.47685	0	0.693747
86	C[SH]1CC=C(C2CN(CC(=O)NCc3ccoc3)CCO2)C1	0.447131	1.1676	4.34006	0.630526	-0.893288	324.446	3	2	4	TRUE	TRUE	-5.4	0.371118	0.369474	0.589329	0	0.6
87	CCNCCNCCC(N)S(=O)(=O)c1ccccc1Br	0.458724	1.0968	3.08429	0.571715	-0.637019	364.309	1	3	5	TRUE	TRUE	-4.4	0.231588	0.428285	0.563702	0	0.662499
88	COC(=O)C1CN(CCNC(=O)NCc2ccoc2)CCO1	0.411304	-0.0474	3.00742	0.715797	-1.28131	311.338	2	2	6	TRUE	TRUE	-5.7	0.223046	0.284203	0.628131	0	0.58125
89	CC(C)(CO)c1ccc(N)c(Br)c1	0.393489	2.3012	2.40864	0.783886	-0.442964	244.132	1	2	2	TRUE	TRUE	-5.2	0.156515	0.216114	0.544296	0	0.6125
90	CC1(C)CC(NCCc2ccccc2Br)C1	0.396344	3.7698	2.17975	0.886062	-0.418901	282.225	2	1	1	TRUE	TRUE	-4.4	0.131083	0.113938	0.54189	0	0.662499
91	CC(C)N1CCN(C(=O)c2ccsc2)CC1	0.41275	1.9143	2.06851	0.785594	-2.56123	238.356	2	0	3	TRUE	TRUE	-5.4	0.118724	0.214406	0.756123	0	0.6
92	O=C1CCC(c2ccc(Br)cc2)O1	0.397436	2.8272	2.59985	0.706398	1.20561	241.084	2	0	2	TRUE	TRUE	-4.7	0.177761	0.293602	0.379439	0	0.643749
93	CNC(=O)Cc1coc(NCc2cccs2)n1	0.433011	1.6367	2.69263	0.847355	-2.40366	251.311	2	2	5	TRUE	TRUE	-4.6	0.18807	0.152645	0.740366	0	0.649999
94	Cc1ccccc1NC(=O)C1=CS1	0.412658	2.52172	2.10847	0.777852	-1.87048	191.255	2	1	2	TRUE	TRUE	-5.1	0.123164	0.222148	0.687048	0	0.61875
95	CCCSc1cc(N)c2ncnn2c1	0.438704	1.8136	3.01115	0.781537	-1.60259	208.29	2	1	5	TRUE	TRUE	-4.5	0.223461	0.218463	0.660259	0	0.656249
96	Cc1ccccc1NC(=O)c1ccccc1	0.371789	3.24732	1.167	0.811279	-1.51497	211.264	2	1	1	TRUE	TRUE	-5.7	0.0185555	0.188721	0.651497	0	0.58125
97	CCCNNC(CC)S(=O)(=O)c1ccccc1Br	0.583805	2.4631	3.30972	0.593661	-1.0491	335.267	1	2	4	FALSE	TRUE	-5.3	0.256636	0.406339	0.60491	1	0.60625
98	CC(NC(=O)N1CCCCC1)c1nc(CF)cs1	0.535518	2.8691	2.95795	0.918442	-2.05766	271.361	2	1	3	FALSE	TRUE	-5.7	0.21755	0.0815581	0.705766	1	0.58125
99	CC(=O)c1ccc(N)c(CCBr)c1	0.584638	2.4088	2.22595	0.502104	-0.0835777	242.116	1	1	2	FALSE	TRUE	-4.6	0.136217	0.497896	0.508358	1	0.649999
100	CC(NC(CCO)N1CCCCC1)c1cccs1	0.406342	2.5931	3.37447	0.832234	-1.12798	268.426	2	2	4	TRUE	TRUE	-5.4	0.263831	0.167766	0.612798	0	0.6
101	COC(=O)C1CN(CC(=O)NCc2cnc(C)o2)CCO1	0.424663	-0.52698	3.14057	0.730279	-1.65077	297.311	2	1	7	TRUE	TRUE	-5.4	0.237841	0.269721	0.665077	0	0.6
102	CC(=O)c1ccc(NCCCO)c(Br)c1	0.429618	2.446	1.98669	0.639059	-0.867529	272.142	1	2	3	TRUE	TRUE	-4.6	0.109632	0.360941	0.586753	0	0.649999
103	Nc1cc(Br)cn2ncnc12	0.429881	1.074	2.77603	0.711595	-1.67178	213.038	2	1	4	TRUE	TRUE	-5.1	0.197337	0.288405	0.667178	0	0.61875
104	NC(=O)CSc1nnnn1Cc1ccccc1N	0.461602	-0.119	2.26587	0.574792	-2.71603	264.314	2	2	7	TRUE	TRUE	-4.9	0.140653	0.425208	0.771603	0	0.631249
105	CC(NC(=O)N1CCCCC1O)c1cncs1	0.405404	1.718	3.55463	0.845317	-0.992946	255.343	2	2	4	TRUE	TRUE	-5.4	0.283848	0.154683	0.599295	0	0.6
106	CCc1cc(N)c2cc(Br)ccc2c1	0.381138	3.7469	2.05386	0.766198	-0.358166	250.139	2	1	1	TRUE	TRUE	-5.5	0.117096	0.233802	0.535817	0	0.59375
107	COC(C=O)C1CN(CC(=O)NCc2ccoc2)CCO1	0.591779	-0.1895	3.6435	0.702524	-0.637595	296.323	2	1	6	FALSE	TRUE	-4.4	0.293722	0.297476	0.56376	1	0.662499
108	CNC(O)CCNC(=O)Nc1ccccc1Br	0.439778	1.4985	2.75965	0.622846	-1.30777	302.172	1	4	3	TRUE	TRUE	-5	0.195517	0.377154	0.630777	0	0.625
109	CCc1cc(SC#N)c2ncnn2c1	0.472301	1.86488	3.22367	0.553181	-1.62214	204.258	2	0	5	TRUE	TRUE	-4.6	0.247075	0.446819	0.662214	0	0.649999
110	CCOCC(=O)NC(C)(C)c1cccs1	0.44086	2.1359	2.63514	0.836589	-1.59689	227.329	1	1	3	TRUE	TRUE	-3.9	0.181682	0.163411	0.659689	0	0.693747
111	CC(=O)N=COc1cc(Cl)ccc1Br	0.421697	3.0561	3.01218	0.614947	-0.807487	276.517	1	0	2	TRUE	TRUE	-5.6	0.223576	0.385053	0.580749	0	0.5875
112	CC1=CC=CC=CC=C1NC(=O)c1ccsc1	0.530502	3.4341	2.99467	0.846724	-0.948591	243.331	2	1	2	FALSE	TRUE	-5.7	0.22163	0.153276	0.594859	1	0.58125
113	COC(=O)C1CCN(CC(=O)NCc2ccoc2)CCO1	0.398822	0.1597	2.86472	0.77962	-1.20436	296.323	2	1	6	TRUE	TRUE	-5.7	0.207191	0.22038	0.620436	0	0.58125
114	CC(=O)n1c(Cl)ccc1Br	0.602392	2.5641	3.2003	0.661174	-0.33451	222.469	1	0	2	FALSE	TRUE	-3.8	0.244478	0.338826	0.533451	1	0.699996
115	Nc1ccccc1Cn1nnnc1SCCCCO	0.481388	1.1682	2.32455	0.449029	-2.02825	279.369	2	2	7	TRUE	TRUE	-4.5	0.147172	0.550971	0.702825	0	0.656249
116	Nc1ccccc1CNc1cccnc1SCCO	0.434381	2.3603	2.34942	0.557439	-1.10674	275.377	2	3	5	TRUE	TRUE	-5.2	0.149936	0.442561	0.610674	0	0.6125
117	O=C1CCC(CCc2ccc(Br)cc2)O1	0.387763	3.0873	2.57958	0.788053	1.04367	269.138	2	0	2	TRUE	TRUE	-4.7	0.175509	0.211947	0.395633	0	0.643749
118	CC(C)N1CCN(C(=O)c2cccs2)C(C)C1	0.410922	2.3028	2.65592	0.806126	-2.17342	252.383	2	0	3	TRUE	TRUE	-5.5	0.183991	0.193874	0.717342	0	0.59375
119	CN1N=C(C(=O)OCc2cccs2)C=CNCC=CC1=O	0.536414	1.2788	3.91397	0.854027	-0.601533	305.359	2	1	6	FALSE	TRUE	-5.8	0.323774	0.145973	0.560153	1	0.575
120	O=C1NCC(c2ccc(Br)cc2)O1	0.393726	2.23	2.80697	0.819471	0.752179	242.072	2	1	2	TRUE	TRUE	-4.6	0.200775	0.180529	0.424782	0	0.649999
121	CC1(C)CC(Nc2ccccc2Br)CCCCO1	0.522163	4.5988	2.7018	0.861579	-0.46382	312.251	2	1	2	FALSE	TRUE	-5.5	0.189089	0.138421	0.546382	1	0.59375
122	CCCCc1cc(N)c2cc(Br)ccc2c1	0.380279	4.5271	2.02999	0.820172	-0.114354	278.193	2	1	1	TRUE	TRUE	-5.1	0.114444	0.179828	0.511435	0	0.61875
123	Cc1ccccc1NCCNC(=O)Cc1ccsc1	0.439396	2.82732	1.95756	0.79532	-2.39702	274.389	2	2	3	TRUE	TRUE	-4.2	0.106396	0.20468	0.739702	0	0.674998
124	CC1(NCCNCCc2ccccc2Br)CO1	0.59307	1.9172	3.13875	0.596416	-0.227683	299.212	2	2	3	FALSE	TRUE	-4.4	0.237639	0.403584	0.522768	1	0.662499
125	Cc1ccccc1ONCCNC(=O)Cc1ccsc1	0.420592	2.29882	2.44518	0.607502	-1.66069	290.388	2	2	4	TRUE	TRUE	-5.8	0.160575	0.392498	0.666069	0	0.575
126	CNC(=O)CCCNC(=O)Nc1ccccc1Br	0.41111	2.0968	1.87681	0.728502	-1.90101	314.183	1	3	2	TRUE	TRUE	-5.3	0.0974238	0.271498	0.690101	0	0.60625
127	O=C1CCC(Cc2ccc(Br)cc2)O1	0.388227	2.6972	2.61514	0.759268	0.776025	255.111	2	0	2	TRUE	TRUE	-5	0.17946	0.240732	0.422398	0	0.625
128	CC(C)NCC1CCN(C(=O)c2ccccc2F)CC1	0.367188	2.6759	1.91532	0.918099	-1.61713	278.371	2	1	2	TRUE	TRUE	-5.8	0.101702	0.0819005	0.661713	0	0.575
129	COCC(C)(CO)c1ccc(N)c(Br)c1	0.40303	1.9277	3.14072	0.824745	-0.330976	274.158	1	2	3	TRUE	TRUE	-5	0.237858	0.175255	0.533098	0	0.625
130	CC1(C)CC(Nc2ccccc2Br)OCCCO1	0.524417	3.7927	3.17885	0.90068	-0.482522	314.223	2	1	3	FALSE	TRUE	-5.5	0.242094	0.0993201	0.548252	1	0.59375
131	CNC(=O)C(C)CNC(=O)CNc1ccccc1Br	0.403567	1.3593	2.5885	0.738459	-1.24429	328.21	1	3	3	TRUE	TRUE	-5.6	0.1765	0.261541	0.624429	0	0.5875
132	CC1(C)CC(Nc2ccccc2Br)CCO1	0.364633	3.8186	2.74448	0.891079	-0.246812	284.197	2	1	2	TRUE	TRUE	-5.8	0.193831	0.108921	0.524681	0	0.575
133	Cc1ccccc1NCC(=O)CCc1ccsc1	0.389747	3.67032	2.11692	0.857253	-1.61383	259.374	2	1	3	TRUE	TRUE	-5.4	0.124102	0.142747	0.661383	0	0.6
134	Cc1ccccc1CNCC(O)c1ccsc1	0.408912	2.87972	2.51448	0.85123	-1.70337	247.363	2	2	3	TRUE	TRUE	-5	0.168276	0.14877	0.670337	0	0.625
135	CC(C)NCC1CCCN(C(=O)c2cccs2)CC1	0.390782	2.9884	2.51304	0.919328	-1.8669	280.437	2	1	3	TRUE	TRUE	-5.4	0.168115	0.0806719	0.68669	0	0.6
136	CC1(C)CC(Nc2ccc(N)cc2Br)CCCO1	0.353744	3.7909	2.9139	0.816716	-0.427692	313.239	2	2	3	TRUE	TRUE	-6.8	0.212656	0.183284	0.542769	0	0.5125
137	Cc1ccccc1NCCNC(=O)CCc1ccsc1	0.440434	3.21742	1.97136	0.768116	-2.18228	288.416	2	2	3	TRUE	TRUE	-4.2	0.107929	0.231884	0.718228	0	0.674998
138	CC1(C)OCCCC1c1ccccc1Br	0.378589	4.1217	3.03796	0.744709	0.566103	269.182	2	0	1	TRUE	TRUE	-5.8	0.22644	0.255291	0.44339	0	0.575
139	CC1=C(NC(=O)c2ccsc2)S1	0.437573	2.4137	2.69511	0.788498	-2.50663	197.284	2	1	3	TRUE	TRUE	-4.8	0.188346	0.211502	0.750663	0	0.637499
140	CC1CN(C(=O)Nc2ccccc2Br)CCCO1	0.386949	3.0918	2.47413	0.865473	-2.04074	313.195	2	1	2	TRUE	TRUE	-5.9	0.163792	0.134527	0.704074	0	0.56875
141	COc1nccnc1N(CCO)C(=O)C1=CC=CN(C)C1	0.53919	0.196	3.33924	0.834136	-0.673016	290.323	2	1	6	FALSE	TRUE	-5.5	0.259916	0.165864	0.567302	1	0.59375
142	COc1nccnc1N(CCO)C(=O)C1=CNC=CC=C1	0.400432	0.3675	3.48014	0.813574	-0.597762	288.307	2	2	6	TRUE	TRUE	-5.5	0.275571	0.186426	0.559776	0	0.59375
143	CCc1cc(N)c2cc[nH]cc(Br)ccc2c1	0.535975	4.1994	3.03109	0.759619	-0.232677	291.192	2	2	1	FALSE	TRUE	-5.6	0.225677	0.240381	0.523268	1	0.5875
144	COc1ncccc1NC(=O)CCc1ccsc1	0.400872	2.723	2.07403	0.901011	-2.50278	262.334	2	1	4	TRUE	TRUE	-5.2	0.119337	0.0989887	0.750278	0	0.6125
145	CCc1ccc(O)cc1Br	0.399509	2.7171	2.03784	0.739993	0.100085	201.063	1	1	1	TRUE	TRUE	-4.7	0.115316	0.260007	0.489991	0	0.643749
146	CCOc1cc(Br)c(CC)cc1OC	0.393876	3.4188	1.86366	0.824369	-0.542868	259.143	1	0	2	TRUE	TRUE	-4.7	0.0959626	0.175631	0.554287	0	0.643749
147	Cc1ccncc1NC(=O)Cc1ccsc1	0.418088	2.63272	2.08804	0.883522	-2.57994	232.308	2	1	3	TRUE	TRUE	-4.7	0.120893	0.116478	0.757994	0	0.643749
148	CCC1=CC=C(CO)C(O)C=C1Br	0.409862	1.8948	4.19372	0.779497	1.56322	245.116	1	2	2	TRUE	TRUE	-4.6	0.354857	0.220503	0.343678	0	0.649999
149	CC1(C)CC(O)(Nc2cccnc2)C1	0.431457	2.0021	2.92513	0.704374	-0.231706	192.262	2	2	3	TRUE	TRUE	-4.4	0.213903	0.295626	0.523171	0	0.662499
150	Cc1ccccc1NC(=O)CCCCc1ccsc1	0.42084	4.40802	1.79152	0.776107	-2.02794	273.401	2	1	2	TRUE	TRUE	-4.7	0.0879466	0.223893	0.702794	0	0.643749
151	CCC1=CN2C(C)=CC=C(Br)C=C2C(N)=C1	0.389629	3.5186	4.25386	0.795375	0.262593	279.181	2	1	2	TRUE	TRUE	-6	0.36154	0.204625	0.473741	0	0.5625
152	CC1CC(C)CC(O)(Nc2ccccc2Br)C1	0.389632	4.0057	3.49867	0.808697	-0.14745	298.224	2	2	2	TRUE	TRUE	-5.7	0.27763	0.191303	0.514745	0	0.58125
153	CC(COCNC(=O)N1CCCCC1)C1=CC=CC=CS1	0.435328	3.4927	3.84142	0.624197	-0.370277	308.447	2	1	3	TRUE	TRUE	-5.3	0.315713	0.375803	0.537028	0	0.60625
154	CC(NC(=O)N1CCCC1)C1=CC=CC=CS1	0.391148	2.8809	3.61093	0.817019	-0.774523	250.367	2	1	2	TRUE	TRUE	-6	0.290104	0.182981	0.577452	0	0.5625
155	C#CC1NCC(Cc2ccc(Br)cc2)O1	0.400246	1.9393	3.84911	0.825885	0.077087	266.138	2	1	2	TRUE	TRUE	-5.3	0.316568	0.174115	0.492291	0	0.60625
156	CC(C)(O)c1ccc(N)c(Br)c1	0.394191	2.2587	2.29881	0.726595	0.146264	230.105	1	2	2	TRUE	TRUE	-5.1	0.144312	0.273405	0.485374	0	0.61875
157	CC(CO)c1ccccc1NC1CCOC(C)(C)C1	0.39115	3.1519	3.18389	0.876523	0.405771	263.381	2	2	3	TRUE	TRUE	-4.8	0.242654	0.123477	0.459423	0	0.637499
158	CC1(C)CCCOCC(O)(Nc2ccccc2Br)C1	0.538361	3.7763	3.37319	0.812117	0.205433	328.25	2	2	3	FALSE	TRUE	-5.2	0.263688	0.187883	0.479457	1	0.6125
159	CC1(C)CC(Nc2ccccn2)O1	0.414016	2.0185	3.16017	0.751891	-0.349878	178.235	2	1	3	TRUE	TRUE	-5	0.240018	0.248109	0.534988	0	0.625
160	CC(NC(=O)N1CCCCC1)C(=O)N1N=CC=CS1	0.387871	1.5603	3.68262	0.7817	-1.04978	282.369	2	1	4	TRUE	TRUE	-6.5	0.298069	0.2183	0.604978	0	0.53125
161	O=C1CCC(CCOc2ccc(Br)cc2)O1	0.378848	2.9236	2.585	0.797853	0.450706	285.137	2	0	3	TRUE	TRUE	-5.3	0.176111	0.202147	0.454929	0	0.60625
162	COc1cccc[nH]ccc1NC(=O)Cc1ccsc1	0.546786	3.3904	2.78262	0.905742	-1.97679	288.372	2	2	3	FALSE	TRUE	-5.2	0.198069	0.0942581	0.697679	1	0.6125
163	CC(NC(=O)N1CCCC(OO)C1)C1=CC=CC=CS1	0.395259	2.7391	4.22998	0.620776	-0.28705	296.392	2	2	4	TRUE	TRUE	-7	0.358886	0.379224	0.528705	0	0.5
164	Cc1ccccc1SC(O)c1ccccc1	0.408943	3.77822	2.5049	0.639381	-0.722694	230.332	2	1	2	TRUE	TRUE	-5.6	0.167211	0.360619	0.572269	0	0.5875
165	CC(C)NCCON1CCN(C(=O)c2cccs2)CC1	0.414957	1.4355	2.53957	0.807062	-1.65702	297.424	2	1	5	TRUE	TRUE	-5	0.171063	0.192938	0.665702	0	0.625
166	CCc1ncc(CO)cc1Br	0.41789	1.8988	2.48686	0.818353	-0.158821	216.078	1	1	2	TRUE	TRUE	-4	0.165206	0.181647	0.515882	0	0.687497
167	Cn1c(=O)cnn1C(=O)OCc1cccs1	0.393724	0.8282	3.09795	0.778096	-1.69809	239.256	2	0	7	TRUE	TRUE	-6.3	0.233105	0.221904	0.669809	0	0.54375
168	CNC(=O)C(C)CCNCCNC(=O)Nc1ccccc1Br	0.443131	1.9324	2.70311	0.527363	-1.21297	371.279	1	4	3	TRUE	TRUE	-5.3	0.189235	0.472637	0.621297	0	0.60625
169	O=C1NCCC(CC2=CC=C(Br)C(F)=CN=C2)CN1	0.530622	2.7961	4.43831	0.804636	0.692934	328.185	2	2	2	FALSE	TRUE	-5.9	0.382034	0.195364	0.430707	1	0.56875
170	CCC=C1CCC(CCc2ccc(Br)cc2)O1	0.385602	4.8546	3.21314	0.770872	0.758146	295.22	2	0	1	TRUE	TRUE	-5.4	0.245905	0.229128	0.424185	0	0.6
171	O=C1NCCC(COc2ccc(Br)cc2Cl)CN1	0.391305	2.8004	2.97807	0.893457	-0.56559	333.613	2	2	2	TRUE	TRUE	-5.1	0.219785	0.106543	0.556559	0	0.61875
172	Cc1ccccc1CNC(=O)CCc1ccsc1	0.373972	3.30552	1.85717	0.876671	-2.11737	259.374	2	1	2	TRUE	TRUE	-6	0.0952412	0.123329	0.711737	0	0.5625
173	O=C1NC=C(Cc2ccc(Br)cc2Cl)CN1	0.394184	2.8417	3.02243	0.866314	-0.633911	301.571	2	2	1	TRUE	TRUE	-5.2	0.224714	0.133686	0.563391	0	0.6125
174	CC(C)(CCO)c1ccc(N)c(Br)c1	0.379609	2.6913	2.46397	0.81862	-0.319683	258.159	1	2	2	TRUE	TRUE	-5.5	0.162664	0.18138	0.531968	0	0.59375
175	CNC(=O)C(C)CNC(=O)Nc1cc(F)ccc1Br	0.407622	2.0918	2.64446	0.790186	-1.79574	332.173	1	3	2	TRUE	TRUE	-5.5	0.182718	0.209814	0.679574	0	0.59375
176	Cc1ccccc1NC(=O)Cc1cnsc1	0.381334	2.63272	2.23544	0.883522	-1.90593	232.308	2	1	3	TRUE	TRUE	-5.8	0.137271	0.116478	0.690593	0	0.575
177	Cc1ccccc1N(C)C(=O)CCc1ccsc1	0.414443	3.65212	2.11323	0.820382	-2.22792	259.374	2	0	2	TRUE	TRUE	-5	0.123693	0.179618	0.722792	0	0.625
178	Cc1ccccc1NC(=O)CC1=CS1	0.431996	2.91182	2.17169	0.821649	-1.9044	205.282	2	1	2	TRUE	TRUE	-4.2	0.130188	0.178351	0.69044	0	0.674998
179	Cn1c(=O)ccn1C(=O)OCC1=CC=CC=CS1	0.388498	1.8721	4.0382	0.817985	-0.123957	264.306	2	0	6	TRUE	TRUE	-6	0.337578	0.182015	0.512396	0	0.5625
180	Cc1ccccc1NC(=O)C(C)c1ccsc1	0.399263	3.79872	2.40309	0.875219	-2.14161	245.347	2	1	2	TRUE	TRUE	-5.4	0.155898	0.124781	0.714161	0	0.6
181	Cc1ccccc1NCCC(=O)c1ccsc1	0.40475	3.74142	2.02246	0.81294	-2.13832	245.347	2	1	3	TRUE	TRUE	-5.3	0.113607	0.18706	0.713832	0	0.60625
182	CC(C)CNN(CCO)c1ccc(N)c(Br)c1	0.5864	1.9906	2.93685	0.555413	-0.512564	302.216	1	3	4	FALSE	TRUE	-4.9	0.215206	0.444587	0.551256	1	0.631249
183	CCC1(C)CC(Nc2ccccc2Br)CO1	0.399118	3.8186	3.26742	0.91072	-0.213651	284.197	2	1	2	TRUE	TRUE	-4.7	0.251935	0.08928	0.521365	0	0.643749
184	CC1(C)CC(Nc2ccccc2Br)O1	0.378294	3.386	3.04759	0.875251	-0.14553	256.143	2	1	2	TRUE	TRUE	-5.5	0.22751	0.124749	0.514553	0	0.59375
185	CC(C)CCCN1CCN(C(=O)c2cccs2)CC1	0.419009	2.9421	1.96722	0.827696	-1.84547	280.437	2	0	3	TRUE	TRUE	-4.5	0.107469	0.172304	0.684547	0	0.656249
186	CNC(=O)C(C)CNC(=O)Nc1ccc(Cl)cc1Br	0.406883	2.6061	2.60788	0.782563	-1.70839	348.628	1	3	2	TRUE	TRUE	-5.5	0.178653	0.217437	0.670839	0	0.59375
187	O=C1NCCC(Cc2ccc(Br)cc2F)CN1	0.384211	2.4498	3.09378	0.865359	-0.409445	301.159	2	2	1	TRUE	TRUE	-5.5	0.232642	0.134641	0.540945	0	0.59375
188	O=C1CCN(Cc2ccc(Br)cc2Cl)CN1	0.39356	2.3819	2.37329	0.909635	-1.3697	303.587	2	1	2	TRUE	TRUE	-5	0.152588	0.0903654	0.63697	0	0.625
189	CC(NC(=O)N1CCCCC1)C1=CC=CCCS1	0.382343	3.1474	3.41334	0.832466	-0.532218	266.41	2	1	2	TRUE	TRUE	-6	0.268149	0.167534	0.553222	0	0.5625
190	CC1=C(NC(=O)c2ccccc2)SC=CC=C1	0.375954	3.4646	2.74671	0.861432	-0.365345	243.331	2	1	2	TRUE	TRUE	-5.6	0.194079	0.138568	0.536534	0	0.5875
191	Cc1ccccc1NC(=CO)Cc1ccsc1	0.407964	4.11052	2.51471	0.794406	-1.8185	245.347	2	2	3	TRUE	TRUE	-5.4	0.168301	0.205594	0.68185	0	0.6
192	O=C1CCC(CCc2ccc(Br)cc2F)O1	0.395313	3.2264	2.81802	0.797792	0.307702	287.128	2	0	2	TRUE	TRUE	-4.9	0.202002	0.202208	0.46923	0	0.631249
193	CC(C)(CO)C1=NNC(O)=C(N)C(Br)=C1	0.416302	0.9287	4.06993	0.603543	0.109437	276.134	1	4	5	TRUE	TRUE	-6	0.341104	0.396457	0.489056	0	0.5625
194	Cc1ccccc1NC(=O)NCCc1ccsc1	0.382996	3.42072	1.82583	0.868578	-2.70291	260.362	2	2	2	TRUE	TRUE	-6	0.0917586	0.131422	0.770291	0	0.5625
195	CCc1cc(Br)c(CO)cc1Br	0.400454	3.2663	2.43537	0.88728	0.127725	293.986	1	1	1	TRUE	TRUE	-4.1	0.159486	0.11272	0.487227	0	0.681248
196	CC(NC(=O)N1CCCCC1)C1=CC=CCC=CS1	0.506897	3.6611	3.66192	0.835736	-0.507444	278.421	2	1	2	FALSE	TRUE	-6.8	0.295769	0.164264	0.550744	1	0.5125
197	COc1ncccc1CN(CCO)C(=O)c1cccnc1	0.402857	1.1199	2.22073	0.861359	-1.70722	287.319	2	1	5	TRUE	TRUE	-5	0.135637	0.138641	0.670722	0	0.625
198	CC(C)NCC1CCN(S(=O)(=O)c2cccs2)CC1	0.384173	2.1468	2.22445	0.906447	-2.15862	302.465	2	1	4	TRUE	TRUE	-5.7	0.13605	0.0935526	0.715862	0	0.58125
199	O=C1CCC(COCc2ccc(Br)cc2)O1	0.362462	2.6713	2.62871	0.797804	0.334304	285.137	2	0	3	TRUE	TRUE	-6	0.180968	0.202196	0.46657	0	0.5625
200	COCc1ccccc1NC(=O)CCc1ccsc1	0.385506	3.4658	1.95849	0.876368	-2.05914	275.373	2	1	3	TRUE	TRUE	-5.6	0.106499	0.123632	0.705914	0	0.5875
201	CCc1cc(OC)c(OC)cc1Br	0.405621	3.0287	1.79293	0.814359	-0.218592	245.116	1	0	2	TRUE	TRUE	-4.1	0.0881034	0.185641	0.521859	0	0.681248
202	Cc1ccccc1NC(C)c1ccsc1	0.395542	4.22962	2.35128	0.810923	-2.23327	217.337	2	1	2	TRUE	TRUE	-5.9	0.150142	0.189077	0.723327	0	0.56875
203	C=C1OC(C)(C)CC1Nc1ccccc1Br	0.376613	3.9422	3.23426	0.886644	0.0656663	282.181	2	1	2	TRUE	TRUE	-5.5	0.248251	0.113356	0.493433	0	0.59375
204	O=C1CC(c2ccc(Br)cc2)O1	0.414389	2.4371	2.44519	0.688425	0.589261	227.057	2	0	2	TRUE	TRUE	-4.4	0.160576	0.311575	0.441074	0	0.662499
205	CSc1ccccc1NC(=O)c1ccccc1	0.358834	3.6608	1.49072	0.833445	-1.59507	243.331	2	1	2	TRUE	TRUE	-6.3	0.0545246	0.166555	0.659507	0	0.54375
206	O=C1NCCCC(Cc2ccc(Br)cc2Cl)CN1	0.519169	3.3542	3.01769	0.857059	-0.420519	331.641	2	2	1	FALSE	TRUE	-5.8	0.224188	0.142941	0.542052	1	0.575
207	O=C1NCCC(CC2=CC=C(Br)C(Cl)=CC2)CN1	0.395471	3.4272	4.14869	0.799518	0.820401	331.641	2	2	1	TRUE	TRUE	-5.4	0.349854	0.200482	0.41796	0	0.6
208	COc1nccnc1N(CCO)C(=O)CCCc1cccnc1	0.385806	1.2284	2.62602	0.787765	-1.20242	316.361	2	1	6	TRUE	TRUE	-6	0.180669	0.212235	0.620242	0	0.5625
209	CC1(C)CC(NCCc2ccccc2Br)CO1	0.387313	3.1487	2.9367	0.921763	-0.240133	298.224	2	1	2	TRUE	TRUE	-4.9	0.215189	0.0782367	0.524013	0	0.631249
210	CCc1ccc(C(O)CC)cc1Br	0.39974	3.4549	2.58451	0.861437	0.0393373	243.144	1	1	1	TRUE	TRUE	-4.4	0.176057	0.138563	0.496066	0	0.662499
211	CC(C)(CO)c1ccc(C#N)c(Br)c1	0.398464	2.59068	2.56952	0.881007	-1.02117	254.127	1	1	2	TRUE	TRUE	-4.9	0.174391	0.118993	0.602117	0	0.631249
212	Cc1ccccc1CNCCNC(=O)c1ccsc1	0.423644	2.57612	1.96528	0.794959	-2.0322	274.389	2	2	3	TRUE	TRUE	-4.6	0.107253	0.205041	0.70322	0	0.649999
213	CC(C)(CO)c1cccc(Br)c1	0.375275	2.719	2.11886	0.826103	-0.662107	229.117	1	1	1	TRUE	TRUE	-5.6	0.124318	0.173897	0.566211	0	0.5875
214	O=C1NCCC(Cc2ccc(Br)cc2)CN1	0.372498	2.3107	2.86729	0.858882	0.223583	283.169	2	2	1	TRUE	TRUE	-5.5	0.207477	0.141118	0.477642	0	0.59375
215	O=C1NCCC(Cc2ccc(Br)c(F)c2)CN1	0.37185	2.4498	3.08738	0.865359	-0.301278	301.159	2	2	1	TRUE	TRUE	-5.9	0.231931	0.134641	0.530128	0	0.56875
216	Cc1ccccc1OC(=O)CCc1ccsc1	0.448631	3.59472	1.95039	0.608395	-1.5572	246.331	2	0	3	TRUE	TRUE	-4.4	0.105598	0.391605	0.65572	0	0.662499
217	CC(NC(=O)N1CCC1)C1=CC=CC=CS1	0.415379	2.4908	3.72847	0.79861	-0.843499	236.34	2	1	2	TRUE	TRUE	-5.3	0.303163	0.20139	0.58435	0	0.60625
218	CC(NC(=O)C1CCCCC1)C1=CC=CC=CS1	0.389793	3.772	3.47161	0.839447	-0.49626	263.406	2	1	2	TRUE	TRUE	-5.7	0.274624	0.160553	0.549626	0	0.58125
219	CCC1=CC=C(C)C=C(CO)C=C1Br	0.548214	3.4802	3.71716	0.800429	1.13981	255.155	1	1	1	FALSE	TRUE	-4.6	0.301907	0.199571	0.386019	1	0.649999
220	O=C1CCC(CCCOCOc2ccc(Br)cc2)O1	0.564139	3.2878	2.81165	0.437432	0.773901	329.19	2	0	4	FALSE	TRUE	-5.6	0.201294	0.562568	0.42261	1	0.5875
221	CC1=C(CNC(=O)CCc2ccsc2)C=CC=CN1	0.403264	2.744	3.02248	0.866578	-1.0846	274.389	2	2	3	TRUE	TRUE	-5.1	0.22472	0.133422	0.60846	0	0.61875
222	O=C1NCCCC(Cc2ccc(Br)c(F)c2)CCN1	0.538396	3.23	3.40639	0.859339	-0.419883	329.213	2	2	1	FALSE	TRUE	-5.3	0.267376	0.140661	0.541988	1	0.60625
223	CC1(C)CC(Nc2ccc(F)cc2Br)CO1	0.402293	3.5676	2.97814	0.897967	-0.817263	288.16	2	1	2	TRUE	TRUE	-4.8	0.219793	0.102033	0.581726	0	0.637499
224	CC1(C)CC(CCNc2ccccc2Br)O1	0.393048	3.8186	2.81412	0.907188	-0.444589	284.197	2	1	2	TRUE	TRUE	-4.8	0.201569	0.0928124	0.544459	0	0.637499
225	O=C1NCCC(Nc2ccc(Br)c(F)c2)CN1	0.390924	2.0716	3.07974	0.783187	-1.01071	302.147	2	3	2	TRUE	TRUE	-6	0.231082	0.216813	0.601071	0	0.5625
226	CCCc1ccccc1NC(=O)c1ccccc1	0.360503	3.8914	1.42229	0.861196	-1.12794	239.318	2	1	1	TRUE	TRUE	-5.8	0.046921	0.138804	0.612794	0	0.575
227	CC(C)NCC1CCN(C(=O)c2ncccc2F)CC1	0.381999	2.0709	2.24307	0.917448	-1.53325	279.359	2	1	3	TRUE	TRUE	-5.4	0.138119	0.0825525	0.653325	0	0.6
228	COC1=CC=CCCCC=C1NC(=O)c1ccccc1	0.48394	3.5707	2.93516	0.910609	0.293281	269.344	2	1	2	FALSE	TRUE	-6.4	0.215017	0.0893907	0.470672	1	0.5375
229	CC(C)(CO)Nc1cccc(Br)c1	0.408629	2.6319	2.189	0.856125	-0.969234	244.132	1	2	2	TRUE	TRUE	-4.4	0.132111	0.143875	0.596923	0	0.662499
230	O=C1NCC(CC=Cc2ccc(Br)cc2)O1	0.356139	2.9608	3.08801	0.925201	0.763289	282.137	2	1	2	TRUE	TRUE	-5.6	0.232001	0.0747985	0.423671	0	0.5875
231	O=C1CCC(CCCOCc2ccc(Br)cc2)O1	0.404114	3.4515	2.67803	0.595922	0.617242	313.191	2	0	3	TRUE	TRUE	-5.4	0.186447	0.404078	0.438276	0	0.6
232	CCC1(C)CC(Nc2ccc(N)cc2Br)CCCO1	0.402147	4.181	3.27837	0.818869	-0.244928	327.266	2	2	3	TRUE	TRUE	-5.1	0.253152	0.181131	0.524493	0	0.61875
233	C=C1OCCCCC(C)CC1Nc1ccccc1Br	0.532448	4.97	3.75914	0.829142	-0.247098	324.262	2	1	2	FALSE	TRUE	-5.8	0.306571	0.170858	0.52471	1	0.575
234	Cc1ccccc1CNC(=O)N(O)CCc1ccsc1	0.392234	3.20002	2.39211	0.656069	-1.72029	290.388	2	2	3	TRUE	TRUE	-6.6	0.154678	0.343931	0.672029	0	0.525
235	COC1(C)CC(Nc2ccc(N)cc2Br)CCCO1	0.370229	3.3749	3.476	0.835011	-0.0150482	329.238	2	2	4	TRUE	TRUE	-6.2	0.275112	0.164989	0.501505	0	0.55
236	O=C1NCCC(CC2=CC=C(Br)C(F)=CC2O)N1	0.400968	1.8811	4.66721	0.728174	0.975166	317.158	2	3	2	TRUE	TRUE	-5.8	0.407467	0.271826	0.402483	0	0.575
237	CC1(C)OCCCN1Cc1ccccc1Br	0.396435	3.4075	2.58641	0.824895	-0.48674	284.197	2	0	2	TRUE	TRUE	-5	0.176268	0.175105	0.548674	0	0.625
238	CC1(C)CC1Nc1ccccc1Br	0.382591	3.6595	2.59405	0.831276	-0.135464	240.144	2	1	1	TRUE	TRUE	-5.3	0.177117	0.168724	0.513546	0	0.60625
239	CC(C)NCC1=C[SH](COC(=O)c2ccccc2F)CC1	0.441314	3.2268	3.89072	0.62563	-0.748879	311.422	2	2	3	TRUE	TRUE	-5.3	0.321191	0.37437	0.574888	0	0.60625
240	CCCCNC(C)(CO)c1cccc(Br)c1	0.435455	3.0463	2.78026	0.787779	-0.569179	286.213	1	2	2	TRUE	TRUE	-3.9	0.197807	0.212221	0.556918	0	0.693747
241	CC1(C)CCC(Nc2ccccc2Br)C1	0.371362	4.4397	2.61105	0.835675	0.0629719	268.198	2	1	1	TRUE	TRUE	-5.6	0.179006	0.164325	0.493703	0	0.5875
242	CC(C)(C)CN1CCN(C(=O)c2ccccc2F)CC1	0.389271	2.6296	1.8987	0.830037	-1.92575	278.371	2	0	2	TRUE	TRUE	-5.6	0.0998556	0.169963	0.692575	0	0.5875
243	O=C1CC(CCOOONCc2ccc(Br)cc2)CN1	0.438931	1.8597	3.5607	0.427666	0.468363	345.193	2	2	5	TRUE	TRUE	-5.6	0.284522	0.572334	0.453164	0	0.5875
244	COc1nccnc1N(CCOC=O)c1cccnc1	0.581468	1.1913	2.96587	0.554036	-0.871307	274.28	2	0	7	FALSE	TRUE	-5.3	0.21843	0.445964	0.587131	1	0.60625
245	CCC1(C)CC(Nc2ccccc2Br)O1	0.406706	3.7761	3.39964	0.902111	-0.136775	270.17	2	1	2	TRUE	TRUE	-4.5	0.266627	0.0978893	0.513678	0	0.656249
246	Cc1ccccc1NC(=O)C1=CN1	0.426225	1.37812	1.96744	0.711183	-1.3727	174.203	2	2	2	TRUE	TRUE	-4.6	0.107493	0.288817	0.63727	0	0.649999
247	CCCC1(C)CC(Nc2ccccc2Br)CCCO1	0.406583	4.9889	3.19395	0.841577	-0.126363	326.278	2	1	2	TRUE	TRUE	-4.7	0.243772	0.158423	0.512636	0	0.643749
248	CC(C)NCCCN1CCN(C(=O)c2ccccc2F)CC1	0.398668	1.9716	1.88969	0.816343	-1.89417	307.413	2	1	3	TRUE	TRUE	-5.3	0.0988544	0.183657	0.689417	0	0.60625
249	CSc1ccsc1NC(=O)c1ccccc1	0.373853	3.7223	2.06078	0.83989	-1.88999	249.36	2	1	3	TRUE	TRUE	-6.2	0.117864	0.16011	0.688999	0	0.55
250	NOc1ccc[nH]nccc1NC(=O)c1ccccc1	0.523952	2.0389	2.79583	0.743919	-1.37045	270.292	2	3	4	FALSE	TRUE	-6.6	0.199536	0.256081	0.637045	1	0.525
251	O=C1NCC(Cc2ccc(Br)cc2)N1	0.395525	1.673	2.88404	0.82882	0.243396	255.115	2	2	1	TRUE	TRUE	-4.8	0.209337	0.17118	0.47566	0	0.637499
252	CC(C)(NCC1CCN(C(=O)c2ccccc2F)CC1)OO	0.420358	2.4932	2.51145	0.498201	-1.04021	310.369	2	2	4	TRUE	TRUE	-6.1	0.167939	0.501799	0.604021	0	0.55625
253	Cc1ccccc1NC(=O)NCc1ccsc1	0.387456	3.37822	1.78524	0.856103	-2.9355	246.335	2	2	2	TRUE	TRUE	-6	0.0872487	0.143897	0.79355	0	0.5625
254	CC1(C)OCC(Nc2ccccc2Br)C1=O	0.377796	2.6075	3.24063	0.906863	-0.0247464	284.153	2	1	3	TRUE	TRUE	-5.4	0.248959	0.0931375	0.502475	0	0.6
255	CC(C)(CO)CCCc1cccc(Br)c1	0.38503	3.7903	2.12187	0.863419	0.160212	271.198	1	1	1	TRUE	TRUE	-4.6	0.124653	0.136581	0.483979	0	0.649999
256	CC1(C)CNN(Cc2ccccc2Br)CCO1	0.378725	2.5645	2.993	0.90814	-0.377711	299.212	2	1	3	TRUE	TRUE	-5.4	0.221444	0.0918602	0.537771	0	0.6
257	NOC(c1ccc(Br)cc1)C1CNC(=O)N1	0.392264	1.0619	3.81224	0.727199	0.269202	286.129	2	3	3	TRUE	TRUE	-6	0.312471	0.272801	0.47308	0	0.5625
258	CC(C)(CO)C1=CC=COOC=CC(Br)=C1	0.548415	3.1993	4.66761	0.792604	0.572558	287.153	1	1	3	FALSE	TRUE	-5.5	0.407512	0.207396	0.442744	1	0.59375
259	CC1(C)OCCCC1=CNc1ccc(N)cc1Br	0.379748	3.9161	3.03553	0.813988	-0.210549	311.223	2	2	3	TRUE	TRUE	-5.8	0.22617	0.186012	0.521055	0	0.575
260	CC(O)(CO)c1cccc(Br)c1	0.40495	1.6489	2.76407	0.81188	0.18225	231.089	1	2	2	TRUE	TRUE	-4.5	0.196007	0.18812	0.481775	0	0.656249
261	CC1(C)CC(Nc2ccc(N)cc2)CCCCCCO1	0.486005	4.1987	3.09082	0.795861	-0.218309	276.424	2	2	3	FALSE	TRUE	-7.3	0.232314	0.204139	0.521831	1	0.48125
262	C=C1OC(C)(C)CC1NC1=CC=CC=CC=C1Br	0.517852	3.9459	4.34521	0.833916	1.00307	308.219	2	1	2	FALSE	TRUE	-6	0.37169	0.166084	0.399693	1	0.5625
263	OCC1NCC(CCOc2ccc(Br)cc2)O1	0.396346	1.5248	3.50294	0.865832	-0.0590365	302.168	2	2	4	TRUE	TRUE	-5.1	0.278104	0.134168	0.505904	0	0.61875
264	O=C1NCCC(Cc2cc(F)c(Br)c(F)c2)CN1	0.392686	2.5889	3.36777	0.808515	0.0576591	319.149	2	2	1	TRUE	TRUE	-5.4	0.263086	0.191485	0.494234	0	0.6
265	CC1(C)OCCCCC1c1ccccc1Br	0.382287	4.5118	3.005	0.736384	0.541356	283.209	2	0	1	TRUE	TRUE	-5.7	0.222778	0.263616	0.445864	0	0.58125
266	O=C1CCC(COCc2ccc(Br)c(F)c2)O1	0.411042	2.8104	2.85813	0.802438	-0.232732	303.127	2	0	3	TRUE	TRUE	-4.6	0.206459	0.197562	0.523273	0	0.649999
267	OCCc1cccc(Br)c1	0.402538	1.9839	1.69402	0.775072	-0.28229	201.063	1	1	1	TRUE	TRUE	-4.4	0.077113	0.224928	0.528229	0	0.662499
268	CC1(CCC=O)CC(Nc2ccccc2Br)O1	0.543937	3.3452	3.69064	0.847257	0.753906	298.18	2	1	3	FALSE	TRUE	-4.7	0.29896	0.152743	0.424609	1	0.643749
269	CC(C)(CO)CCc1cccc(Br)c1	0.395123	3.4002	2.11612	0.875982	0.0716165	257.171	1	1	1	TRUE	TRUE	-4.2	0.124013	0.124018	0.492838	0	0.674998
270	O=C1NCCC(Cc2ccc(CCCl)cc2)CN1	0.489307	2.3295	2.95635	0.807236	0.412389	266.772	2	2	1	FALSE	TRUE	-6.7	0.217372	0.192764	0.458761	1	0.51875
271	CC1(C)OCCOC1c1ccccc1Br	0.393924	3.3156	3.09624	0.779723	0.332259	271.154	2	0	2	TRUE	TRUE	-5.2	0.232915	0.220277	0.466774	0	0.6125
272	CC1(C)CC(Nc2ccccc2Br)OCO1	0.395038	3.3601	3.43517	0.903923	-0.0486808	286.169	2	1	3	TRUE	TRUE	-4.9	0.270575	0.0960773	0.504868	0	0.631249
273	CC(C)(O)CN1CCN(C(=O)c2ccccc2F)CC1	0.349245	1.3544	1.95385	0.908825	-1.53804	280.343	2	1	3	TRUE	TRUE	-6.5	0.105984	0.0911752	0.653804	0	0.53125
274	C=C1OC(C(C)=CNN)CC1Nc1ccccc1Br	0.412781	2.8993	4.08426	0.588721	-0.0424347	324.222	2	3	4	TRUE	TRUE	-6.3	0.342696	0.411279	0.504243	0	0.54375
275	CC(C)CON1CCN(C(=O)c2ccccc2F)CC1	0.38582	2.1711	2.27956	0.847146	-1.43211	280.343	2	0	3	TRUE	TRUE	-5.6	0.142173	0.152854	0.643211	0	0.5875
276	Cc1ccccc1CNC(=O)CCc1cnoc1	0.362039	2.23202	2.20228	0.877093	-1.2778	244.294	2	1	3	TRUE	TRUE	-6.2	0.133587	0.122907	0.62778	0	0.55
277	CC(Cl)c1ccc(COCC2CCC(=O)O2)cc1	0.42428	3.2086	3.12699	0.607624	0.524956	268.74	2	0	3	TRUE	TRUE	-4.9	0.236333	0.392376	0.447504	0	0.631249
278	CCC(=O)N1CCCC1c1ccccc1Br	0.38589	3.5226	2.45433	0.812332	-0.894685	282.181	2	0	1	TRUE	TRUE	-5.6	0.161592	0.187668	0.589468	0	0.5875
279	O=C1CCC(CCOc2ccc(CCO)cc2)O1	0.378747	1.6959	2.62952	0.780635	0.866951	250.294	2	1	4	TRUE	TRUE	-5.2	0.181058	0.219365	0.413305	0	0.6125
280	Cc1ccccc1ON(C)C(=O)c1ccsc1	0.408222	3.12252	2.49746	0.779828	-1.8975	247.319	2	0	3	TRUE	TRUE	-5.5	0.166385	0.220172	0.68975	0	0.59375
281	CC1(C)CC(Nc2sccc2Br)CO1	0.406895	3.49	3.59423	0.892385	-0.586527	276.199	2	1	3	TRUE	TRUE	-4.9	0.288248	0.107615	0.558653	0	0.631249
282	CC(C)NCN1CCN(C(=O)c2ccccc2F)CC1	0.516844	1.539	2.11512	0.907879	-1.76884	279.359	2	1	3	FALSE	TRUE	-5.8	0.123902	0.0921206	0.676884	1	0.575
283	Cc1cccn1CNC(=O)c1ccsc1	0.56673	2.24552	2.59691	0.845367	-2.60042	220.297	2	1	3	FALSE	TRUE	-5	0.177435	0.154633	0.760042	1	0.625
284	C=C1OC(C)=CC(C)CC1Nc1ccccc1Br	0.390527	4.7035	3.81507	0.854538	0.245551	308.219	2	1	2	TRUE	TRUE	-5.4	0.312785	0.145462	0.475445	0	0.6
285	O=C(NC1=CC=C=CC=CS1)c1ccccc1	0.555958	3.2296	3.44729	0.805356	-0.3139	241.315	2	1	2	FALSE	TRUE	-4.9	0.271921	0.194644	0.53139	1	0.631249
286	CC1(C)NCC(COOc2ccccc2Br)CCO1	0.393087	3.1217	3.64891	0.680149	0.688129	330.222	2	1	4	TRUE	TRUE	-5.9	0.294323	0.319851	0.431187	0	0.56875
287	Cc1ccccc1NC(=O)N(C)c1ccccc1	0.366637	3.66332	1.62242	0.853147	-1.81702	240.306	2	1	1	TRUE	TRUE	-6.1	0.0691577	0.146853	0.681702	0	0.55625
288	O=C1NCCC(Cc2ccc(Br)c(F)c2)N1	0.390332	2.2022	3.14163	0.859933	-0.167983	287.132	2	2	1	TRUE	TRUE	-5.2	0.237959	0.140067	0.516798	0	0.6125
289	CC(Nc1ccccc1Br)C1CCOC(C)(C)C1	0.377741	4.4547	3.20617	0.889824	-0.263848	312.251	2	1	2	TRUE	TRUE	-5.6	0.24513	0.110176	0.526385	0	0.5875
290	CC(C)C(CO)c1cccc(Br)c1	0.411632	3.181	2.58016	0.863888	-0.0724664	243.144	1	1	1	TRUE	TRUE	-4	0.175573	0.136112	0.507247	0	0.687497
291	O=C1NCC(CNc2ccc(Br)cc2)CN1	0.3844	1.79	2.5769	0.792325	-0.454126	284.157	2	3	2	TRUE	TRUE	-5.6	0.175211	0.207675	0.545413	0	0.5875
292	CC1(C)CCCC1c1ccccc1Br	0.398421	4.7428	2.72472	0.677499	1.0019	253.183	2	0	0	TRUE	TRUE	-5	0.191636	0.322501	0.39981	0	0.625
293	O=C1NCCC(CC2=CC=C(Br)C=CCC2)CN1	0.514373	3.2508	4.04145	0.807379	0.986996	311.223	2	2	1	FALSE	TRUE	-6.1	0.337938	0.192621	0.4013	1	0.55625
294	O=C1NCCC(CC2=CC=C(Br)C=NC=C2)CN1	0.52969	2.4989	4.43143	0.808801	1.08391	310.195	2	2	2	FALSE	TRUE	-5.7	0.38127	0.191199	0.391609	1	0.58125
295	CC1(C)CC(NCc2ccccc2Br)CO1	0.373832	3.1062	2.89816	0.920535	-0.264517	284.197	2	1	2	TRUE	TRUE	-5.4	0.210907	0.079465	0.526452	0	0.6
296	O=C1NCC(Cc2ccc(Br)c(F)c2)O1	0.37187	2.2391	3.04593	0.897728	-0.29745	274.089	2	1	2	TRUE	TRUE	-5.7	0.227326	0.102272	0.529745	0	0.58125
297	CC(C)(CON)c1cccc(Br)c1	0.407004	2.617	2.5379	0.829258	-0.761636	244.132	1	1	2	TRUE	TRUE	-4.7	0.170878	0.170742	0.576164	0	0.643749
298	CCC1(CCNC(=O)CCc2ccsc2)C=CC=C1C	0.413312	4.0995	3.54943	0.804209	-0.578754	289.444	2	1	2	TRUE	TRUE	-5.1	0.28327	0.195791	0.557875	0	0.61875
299	CC1(C)OCCC1c1ccccc1Br	0.410255	3.7316	3.12291	0.74247	0.716204	255.155	2	0	1	TRUE	TRUE	-4.6	0.235879	0.25753	0.42838	0	0.649999
300	O=C1CCC(COCc2ccc(Br)cc2)C(O)N1	0.376588	1.8103	3.24476	0.891018	0.222865	314.179	2	2	3	TRUE	TRUE	-5.4	0.249418	0.108982	0.477714	0	0.6
301	COCCCOc1ccccc1NC(=O)c1ccccc1	0.355024	3.3542	1.54789	0.793533	-1.24074	285.343	2	1	3	TRUE	TRUE	-6.5	0.0608767	0.206467	0.624074	0	0.53125
302	CC1(C)CC(Nc2ccccc2)CCCO1	0.393061	3.4462	2.50126	0.822286	-0.319084	219.328	2	1	2	TRUE	TRUE	-5	0.166807	0.177714	0.531908	0	0.625
303	O=C(CCc1ccsc1)NCC1CC1	0.437532	2.2069	2.04958	0.791147	-2.12257	209.314	2	1	2	TRUE	TRUE	-4.2	0.11662	0.208853	0.712257	0	0.674998
304	CC1(C)OCCCC1C1=CC=CCOC=CC=C1Br	0.527458	4.4969	4.68818	0.70675	1.42091	325.246	2	0	2	FALSE	TRUE	-6.3	0.409798	0.29325	0.357909	1	0.54375
305	CC(C)NCC1CCN(C(=O)c2ccc(Br)[nH]2)CC1	0.515903	2.6274	2.62792	0.892603	-0.605447	328.254	2	2	2	FALSE	TRUE	-5.6	0.18088	0.107397	0.560545	1	0.5875
306	O=C1NCC(O)C(Cc2ccc(Br)c(F)c2)CN1	0.360245	1.4206	3.59274	0.772518	0.313497	317.158	2	3	2	TRUE	TRUE	-6.8	0.288082	0.227482	0.46865	0	0.5125
307	COc1nccnc1N(C)S(=O)(=O)c1cccnc1	0.407514	0.7053	2.5286	0.819416	-1.83419	280.309	2	0	6	TRUE	TRUE	-5.3	0.169845	0.180584	0.683419	0	0.60625
308	Cc1ccccc1CCNC(=O)CCc1ccsc1	0.395134	3.34802	1.90492	0.858946	-1.86836	273.401	2	1	2	TRUE	TRUE	-5.2	0.100547	0.141054	0.686836	0	0.6125
309	O=C1NC(=O)C(Cc2ccc(Br)cc2)O1	0.355028	1.6266	2.80291	0.88808	0.332958	270.082	2	1	3	TRUE	TRUE	-5.9	0.200324	0.11192	0.466704	0	0.56875
310	Cc1ccccc1NC(=O)C1=CSC=CC=C1	0.378537	3.63412	2.80476	0.858935	-1.01917	243.331	2	1	2	TRUE	TRUE	-5.9	0.200529	0.141065	0.601917	0	0.56875
311	Cc1ccccc1NC(CO)c1ccccc1	0.386793	3.14052	2.09406	0.840649	-0.703862	227.307	2	2	2	TRUE	TRUE	-5.1	0.121563	0.159351	0.570386	0	0.61875
312	CC1(C)CC(Nc2ccccc2C#CN)CCCO1	0.386523	2.7139	3.24	0.633145	-0.336649	258.365	2	2	3	TRUE	TRUE	-6.7	0.248888	0.366855	0.533665	0	0.51875
313	CC(C)NCC1CCCCN(C(=O)c2ccccc2F)CC1	0.499756	3.4561	2.35758	0.923746	-1.58694	306.425	2	1	2	FALSE	TRUE	-6.4	0.150843	0.0762543	0.658694	1	0.5375
314	CC(N)C(C)(CO)c1cccc(Br)c1	0.414788	2.0463	3.34096	0.871111	-0.270281	258.159	1	2	2	TRUE	TRUE	-4.4	0.260106	0.128889	0.527028	0	0.662499
315	O=C1CCCCCN(CCOc2ccc(Br)cc2)O1	0.509779	3.1621	2.4879	0.851033	-0.666619	328.206	2	0	4	FALSE	TRUE	-6	0.165322	0.148967	0.566662	1	0.5625
316	CC1(C)CCC(Nc2ccccc2Br)CCO1	0.372844	4.2087	2.76541	0.882852	-0.153548	298.224	2	1	2	TRUE	TRUE	-5.5	0.196157	0.117148	0.515355	0	0.59375
317	O=C1NCC(Cc2ccc(F)cc2)O1	0.393921	1.4766	2.71438	0.775701	-0.0516038	195.193	2	1	2	TRUE	TRUE	-5.2	0.190486	0.224299	0.50516	0	0.6125
318	Cc1ccccc1NCCc1ccccc1	0.392542	3.64962	1.36433	0.813613	-1.0843	211.308	2	1	1	TRUE	TRUE	-4.8	0.0404811	0.186387	0.60843	0	0.637499
319	CC(C)N1CCN(C(=O)c2ccccc2F)CC1	0.379295	1.9919	1.73521	0.801147	-2.05771	250.317	2	0	2	TRUE	TRUE	-6.1	0.0816905	0.198853	0.705771	0	0.55625
320	CC(C)(O)CN1CCN(C(=O)c2ccccc2F)C1	0.386951	1.3119	2.29057	0.896868	-1.43379	266.316	2	1	3	TRUE	TRUE	-5.3	0.143397	0.103132	0.643379	0	0.60625
321	CC1(C)CC(Nc2cccc(OO)c2Br)CO1	0.421164	3.2803	3.49917	0.664372	0.589124	302.168	2	2	4	TRUE	TRUE	-4.9	0.277686	0.335628	0.441088	0	0.631249
322	CC(C)NCC1CCN(C(=O)NCc2ccccc2F)CC1	0.372766	2.7453	2.05795	0.878333	-1.82647	307.413	2	2	2	TRUE	TRUE	-6	0.11755	0.121667	0.682647	0	0.5625
323	CCOc1ccccc1CNC(=O)CCc1cnoc1	0.386809	2.3223	2.2113	0.841223	-1.33046	274.32	2	1	4	TRUE	TRUE	-5.5	0.134589	0.158777	0.633046	0	0.59375
324	O=C1NCC(CC=CC2=CC=CC=C(Br)C=C2)O1	0.489716	3.3723	4.28497	0.867868	1.2537	308.175	2	1	2	FALSE	TRUE	-6.7	0.364997	0.132132	0.37463	1	0.51875
325	COCCCOc1ccccc1CNC(=O)c1ccccc1	0.410033	3.0319	1.63394	0.762193	-1.11987	299.37	2	1	3	TRUE	TRUE	-4.6	0.070438	0.237807	0.611987	0	0.649999
326	CC(C)(O)CN1CCN(C(O)c2ccccc2F)CC1	0.382852	1.2051	2.89622	0.871138	-0.966593	282.359	2	2	4	TRUE	TRUE	-5.7	0.210691	0.128862	0.596659	0	0.58125
327	O=C1C=COOC(CC=Cc2ccc(Br)cc2)O1	0.38038	3.1972	3.71701	0.635066	0.979162	311.131	2	0	4	TRUE	TRUE	-6.5	0.30189	0.364934	0.402084	0	0.53125
328	Cc1ccccc1NC(=O)N(C)Cc1ccccc1	0.345909	3.65892	1.52997	0.890351	-1.9658	254.333	2	1	1	TRUE	TRUE	-6.7	0.0588852	0.109649	0.69658	0	0.51875
329	O=C1NCCCC(CO)OC1Cc1ccc(Br)cc1	0.52333	1.6477	3.18146	0.887019	0.670558	328.206	2	2	3	FALSE	TRUE	-5	0.242385	0.112981	0.432944	1	0.625
330	Cc1cccc(CO)c1NC(=O)c1ccccc1	0.335142	2.73962	1.60954	0.867662	-0.896815	241.29	2	2	2	TRUE	TRUE	-6.7	0.0677269	0.132338	0.589681	0	0.51875
331	CSc1ccccc1NC(=O)c1cccc(F)c1	0.359207	3.7999	1.65603	0.851394	-2.1795	261.321	2	1	2	TRUE	TRUE	-6.6	0.0728922	0.148606	0.71795	0	0.525
332	O=C1NCC(Cc2ccc(Br)c(F)c2)CN1	0.382672	2.0597	2.69917	0.858595	-0.485015	287.132	2	2	1	TRUE	TRUE	-5.4	0.188797	0.141405	0.548501	0	0.6
333	O=C1CCC(COCc2ccc(Br)c(Cl)c2)O1	0.392075	3.3247	2.86875	0.798674	0.0193602	319.582	2	0	3	TRUE	TRUE	-5.2	0.207639	0.201326	0.498064	0	0.6125
334	O=C1NC(=O)C(CC(O)c2ccc(Br)cc2)O1	0.332159	1.5076	3.27038	0.886919	0.40231	300.108	2	2	4	TRUE	TRUE	-7	0.252264	0.113081	0.459769	0	0.5
335	CC1(C)CN(C=COc2ccccc2Br)CCO1	0.380481	3.4099	3.18107	0.798503	-0.1328	312.207	2	0	3	TRUE	TRUE	-5.9	0.242341	0.201497	0.51328	0	0.56875
336	C#CN(C(=O)Nc1ccccc1C)c1ccccc1	0.385977	3.62422	2.24463	0.640392	-1.28939	250.301	2	1	1	TRUE	TRUE	-6.6	0.138292	0.359608	0.628939	0	0.525
337	Cc1coc(C)c1NC(=O)c1ccccc1	0.376353	3.14874	2.07713	0.835677	-0.692151	215.252	2	1	2	TRUE	TRUE	-5.5	0.119681	0.164323	0.569215	0	0.59375
338	CCCc1ccccc1NC(=O)C1=CSC=CC=C1	0.376735	4.2782	2.87409	0.885308	-0.704697	271.385	2	1	2	TRUE	TRUE	-5.7	0.208232	0.114692	0.57047	0	0.58125
339	O=C1NCC(Cc2ccc(Br)c(CCl)c2)O1	0.527317	2.8388	3.23501	0.872145	0.224722	304.571	2	1	2	FALSE	TRUE	-5.2	0.248334	0.127855	0.477528	1	0.6125
340	O=C1NCCC(Cc2ccc(OO)cc2)CN1	0.399494	1.4	3.18102	0.548499	1.03632	236.271	2	3	3	TRUE	TRUE	-5.9	0.242335	0.451501	0.396368	0	0.56875
341	CC(C)(O)CN1CCCN(C(=O)c2ccccc2F)CC1	0.36589	1.7445	2.00212	0.923364	-1.66994	294.37	2	1	3	TRUE	TRUE	-5.9	0.111347	0.0766362	0.666994	0	0.56875
342	CC1(C)CCC(NC2=COC=NC=C2Br)C1	0.40092	3.2909	4.41013	0.844282	1.21926	285.185	2	1	3	TRUE	TRUE	-4.9	0.378904	0.155718	0.378074	0	0.631249
343	Cc1ccccc1NC(=O)c1ccoc1	0.375811	2.84032	1.7353	0.811283	-1.35258	201.225	2	1	2	TRUE	TRUE	-5.8	0.0817002	0.188717	0.635258	0	0.575
344	CC1C=COCC(Cc2ccc(Br)cc2)O1	0.389213	3.3092	3.63989	0.828697	0.776335	283.165	2	0	2	TRUE	TRUE	-5.2	0.293321	0.171303	0.422367	0	0.6125
345	O=C1CCCOOCC(COCc2ccc(Br)cc2)O1	0.525862	2.6195	3.70037	0.620307	0.361996	345.189	2	0	5	FALSE	TRUE	-6.8	0.300041	0.379693	0.4638	1	0.5125
346	COc1ccc(CC2CNC(=O)NCC2O)cc1F	0.353616	0.6667	3.40098	0.754198	0.372665	268.288	2	3	3	TRUE	TRUE	-7	0.266776	0.245802	0.462734	0	0.5
347	O=C1NCCC(Cc2ccc(Br)cocc(F)c2)CN1	0.528857	3.1672	4.00547	0.866733	0.0895844	343.196	2	2	2	FALSE	TRUE	-5.7	0.333941	0.133267	0.491042	1	0.58125
348	O=C1CCCC(Cc2ccc(Br)c(F)c2)CCN1	0.508226	3.4371	2.74334	0.890061	-0.476884	314.198	2	1	1	FALSE	TRUE	-5.9	0.193705	0.109939	0.547688	1	0.56875
349	CC1(C)CCC(Nc2ccccc2Cl)C1	0.366869	4.3306	2.49774	0.787127	-0.200461	223.747	2	1	1	TRUE	TRUE	-6.1	0.166416	0.212873	0.520046	0	0.55625
350	Cc1ccccc1CNC(=O)CCC1=CS1	0.411728	2.97962	2.23233	0.846778	-1.41953	233.336	2	1	2	TRUE	TRUE	-4.6	0.136926	0.153222	0.641953	0	0.649999
351	CC(C)NCC1CCN(C(=O)c2ccoc2)CC1	0.3952	2.1298	2.26925	0.890077	-0.842015	250.342	2	1	3	TRUE	TRUE	-4.7	0.141028	0.109923	0.584202	0	0.643749
352	CC1(C)CC(Nc2ccc(N)cc2Br)CO1	0.377035	3.0107	3.09825	0.821096	-0.209548	285.185	2	2	3	TRUE	TRUE	-5.9	0.233139	0.178904	0.520955	0	0.56875
353	CCCc1ccccc1NC(C)c1ccccc1	0.385604	4.8122	2.07892	0.788992	-0.870908	239.362	2	1	1	TRUE	TRUE	-5.5	0.11988	0.211008	0.587091	0	0.59375
354	CCC(C)NCC1CCN(C(=O)c2ccccc2F)CC1	0.375545	3.066	2.41333	0.904337	-1.69863	292.398	2	1	2	TRUE	TRUE	-5.9	0.157036	0.0956628	0.669863	0	0.56875
355	Cc1ccccc1CCOCCNC(=O)CCc1cnoc1	0.398383	2.29112	2.39071	0.721867	-1.12276	302.374	2	1	4	TRUE	TRUE	-5.7	0.154524	0.278133	0.612276	0	0.58125
356	O=C1COC(Cc2ccc(Br)cc2)O1	0.404816	1.8911	3.00014	0.758772	0.234994	257.083	2	0	3	TRUE	TRUE	-4.9	0.222238	0.241228	0.476501	0	0.631249
357	O=C1NC(=O)C(Cc2ccc(Br)c(Cl)c2)O1	0.354503	2.28	3.05348	0.91176	0.0363052	304.527	2	1	3	TRUE	TRUE	-6.1	0.228165	0.0882399	0.496369	0	0.55625
358	CC1(C)CNCCC(Nc2ccccc2Br)CCO1	0.527895	3.4082	3.38323	0.873329	-0.22541	327.266	2	2	3	FALSE	TRUE	-5.5	0.264803	0.126671	0.522541	1	0.59375
359	CC1(C)COCC(Nc2ccccc2Br)CO1	0.377493	3.055	3.14554	0.910352	-0.144115	300.196	2	1	3	TRUE	TRUE	-5.4	0.238394	0.0896483	0.514412	0	0.6
360	CC1(C)CCCCC(Nc2ccccc2Br)C1	0.397263	5.2199	2.54764	0.737723	-0.0910535	296.252	2	1	1	TRUE	TRUE	-5.2	0.17196	0.262277	0.509105	0	0.6125
361	CC1(C)CC(Nc2ccccc2Br)C(=O)O1	0.37075	2.9551	2.88743	0.84848	-0.0901372	284.153	2	1	3	TRUE	TRUE	-5.8	0.209715	0.15152	0.509014	0	0.575
362	C=C(Nc1ccccc1C)N(C)c1ccccc1	0.400468	4.01452	2.07184	0.86525	-1.36935	238.334	2	1	2	TRUE	TRUE	-4.8	0.119093	0.13475	0.636935	0	0.637499
363	CCCc1cc(ON)ccc1NC(=O)c1ccccc1	0.340527	3.1439	1.95363	0.820256	-0.979884	270.332	2	2	3	TRUE	TRUE	-7	0.105959	0.179744	0.597988	0	0.5
364	O=C1NCC(O)C(CC2=CC=C(Br)C=CCOOC=C2)CN1	0.519448	1.9033	5.50304	0.648215	1.40988	371.231	2	3	4	FALSE	TRUE	-7.4	0.500337	0.351785	0.359012	1	0.475
365	O=C1NCC(CC=CCNOc2ccc(Br)cc2)O1	0.454649	2.3872	3.5983	0.478485	0.589228	327.178	2	2	4	TRUE	TRUE	-4.7	0.2887	0.521515	0.441077	0	0.643749
366	CCCc1ccccc1NC(CCCO)c1ccccc1	0.397354	4.5648	2.40225	0.743792	-0.132187	283.415	2	2	2	TRUE	TRUE	-5.1	0.155805	0.256208	0.513219	0	0.61875
367	O=C1NCCCCC(Cc2ccc(Br)c(F)c2)C(O)CN1	0.52088	2.5909	3.85775	0.760284	0.235821	359.239	2	3	2	FALSE	TRUE	-6.4	0.317528	0.239716	0.476418	1	0.5375
368	CC1(C)CC(=CCNc2ccccc2Br)CCO1	0.388249	4.3764	2.89408	0.836799	-0.253361	310.235	2	1	2	TRUE	TRUE	-5.3	0.210454	0.163201	0.525336	0	0.60625
369	CC1(C)CC(Nc2ccc(N)cc2Br)CC(=O)O1	0.388526	2.9274	3.18325	0.65074	0.0341489	313.195	2	2	4	TRUE	TRUE	-6.3	0.242584	0.34926	0.496585	0	0.54375
370	O=C1NCC(CC=Cc2ccc3c(c2)C#C3)O1	0.381394	1.9115	4.5515	0.810229	1.58377	225.247	3	1	2	TRUE	TRUE	-5.7	0.394611	0.189771	0.341623	0	0.58125
371	CC1(C)CC(NC2=CC=CC=CC=C2Br)CO1	0.517825	3.4322	4.0502	0.842655	0.777326	296.208	2	1	2	FALSE	TRUE	-5.9	0.338911	0.157345	0.422267	1	0.56875
372	CCC1=C(Br)C(NC2CCCOC(C)(OC)C2)=C1	0.39608	3.4642	4.30252	0.86141	0.704765	316.239	2	1	3	TRUE	TRUE	-5.2	0.366947	0.13859	0.429524	0	0.6125
373	CC(C)NCC1(C(=O)c2ccccc2F)CC1	0.401812	2.7866	2.48476	0.795047	-0.6776	235.302	2	1	2	TRUE	TRUE	-5	0.164974	0.204953	0.56776	0	0.625
374	Cc1ccccc1NC(=O)NC(C)c1ccccc1	0.356715	3.87772	1.91945	0.857131	-1.76976	254.333	2	2	1	TRUE	TRUE	-6.6	0.102161	0.142869	0.676976	0	0.525
375	COCCOOc1ccccc1NC(=O)c1ccccc1	0.422488	2.8957	1.98711	0.483103	-0.683399	287.315	2	1	4	TRUE	TRUE	-5.6	0.109679	0.516897	0.56834	0	0.5875
376	CC1(C)CC(Nc2ccc(N)cc2Br)CCO1	0.393021	3.4008	2.96256	0.822816	-0.184033	299.212	2	2	3	TRUE	TRUE	-5.2	0.218062	0.177184	0.518403	0	0.6125
377	O=C1NCC(O)C(COOc2ccc(Br)c(F)c2)CN1	0.433034	1.1885	3.91524	0.56363	0.47797	349.156	2	3	4	TRUE	TRUE	-5.3	0.323915	0.43637	0.452203	0	0.60625
378	COC1(C)CC(Nc2ccc(N)cc2Br)C(O)CO1	0.397956	1.9556	3.93497	0.738344	0.458221	331.21	2	3	5	TRUE	TRUE	-5.7	0.326108	0.261656	0.454178	0	0.58125
379	Cc1ccccc1NC(=O)CCSc1ccccc1	0.402721	4.11592	1.58754	0.828918	-1.88937	271.385	2	1	2	TRUE	TRUE	-4.9	0.065282	0.171082	0.688937	0	0.631249
380	CC1OC(C)(C)CCC1Nc1ccccc1Br	0.386198	4.2071	3.28951	0.882922	0.2433	298.224	2	1	2	TRUE	TRUE	-5.1	0.25439	0.117078	0.47567	0	0.61875
381	CSc1ncccc1NC(=O)c1ccccc1	0.37317	3.0558	1.78822	0.843675	-1.62035	244.319	2	1	3	TRUE	TRUE	-5.9	0.0875802	0.156325	0.662035	0	0.56875
382	Cc1ccccc1CNC(=O)NCc1ccoc1	0.380385	2.58742	2.01011	0.868136	-0.998455	244.294	2	2	2	TRUE	TRUE	-5.3	0.112234	0.131864	0.599846	0	0.60625
383	O=C1NCC(O)C(OCc2ccc(Br)c(F)c2)CN1	0.396088	1.1471	3.58241	0.777136	-0.00316496	333.157	2	3	3	TRUE	TRUE	-5.6	0.286934	0.222864	0.500316	0	0.5875
384	Cc1ccccc1NCCC(=O)c1ccccc1	0.37365	3.67992	1.56689	0.806321	-1.15135	239.318	2	1	2	TRUE	TRUE	-5.7	0.0629879	0.193679	0.615135	0	0.58125
385	O=C1CCC(C=Cc2ccc(Br)cc2)O1	0.374533	3.1679	2.91343	0.769157	1.40464	267.122	2	0	2	TRUE	TRUE	-5.3	0.212603	0.230843	0.359536	0	0.60625
386	O=C1NC(CO)OC1Cc1ccc(Br)cc1	0.395791	0.825	3.54919	0.864815	0.603908	286.125	2	2	3	TRUE	TRUE	-4.8	0.283243	0.135185	0.439609	0	0.637499
387	O=C1NCC(CC=Cc2ccc(Br)cc2)CO1	0.356373	3.2084	3.15184	0.929831	0.584017	296.164	2	1	2	TRUE	TRUE	-5.7	0.239093	0.0701692	0.441598	0	0.58125
388	O=C1NCN(Cc2ccc(Br)c(F)c2)CN1	0.372808	1.618	2.74046	0.868242	-1.53267	288.12	2	2	2	TRUE	TRUE	-6.3	0.193384	0.131758	0.653267	0	0.54375
389	O=C1NCC(Sc2ccc(Br)cc2)O1	0.394974	2.6071	3.34929	0.900462	-0.292459	274.139	2	1	3	TRUE	TRUE	-5	0.261032	0.0995384	0.529246	0	0.625
390	CCCc1ccsc1NC(=O)c1ccccc1	0.384079	3.9529	1.92317	0.867753	-1.53729	245.347	2	1	2	TRUE	TRUE	-5.4	0.102575	0.132247	0.653729	0	0.6
391	CCCc1ccccc1NC(=O)C1=CN=CC=CC=C1	0.492771	3.6583	2.82483	0.887435	-0.403265	266.344	2	1	2	FALSE	TRUE	-6.5	0.202759	0.112565	0.540326	1	0.53125
392	CC(C)(O)CN1CCN(C(=O)c2ccc#cccccc2)CC1	0.50239	1.94008	3.5343	0.927487	-0.688754	312.413	2	1	3	FALSE	TRUE	-6.5	0.281589	0.0725127	0.568875	1	0.53125
393	Cc1ccccc1NCCSC(O)c1ccccc1	0.449154	3.83122	2.65059	0.619484	-0.926673	273.401	2	2	3	TRUE	TRUE	-4.4	0.183399	0.380516	0.592667	0	0.662499
394	CSc1ccccc1N(N=O)c1ccccc1	0.452021	4.228	2.39357	0.458152	-0.924628	244.319	2	0	3	TRUE	TRUE	-5	0.154841	0.541848	0.592463	0	0.625
395	CC1(C)CCC(NC2=CC=CC=NC=C2Br)C1	0.531887	3.9155	4.08396	0.820219	1.1798	295.224	2	1	2	FALSE	TRUE	-5.3	0.342662	0.179781	0.38202	1	0.60625
396	COCCCOc1ccccc1NC(=O)C1=CC=CC=CC=N1	0.514499	3.1211	2.75259	0.786964	-0.624774	312.369	2	1	4	FALSE	TRUE	-6.3	0.194732	0.213036	0.562477	1	0.54375
397	CC(C)(C)NCC1CCN(C(=O)c2ccccc2F)CC1	0.360401	3.066	2.00312	0.92835	-1.52198	292.398	2	1	2	TRUE	TRUE	-6	0.111457	0.0716502	0.652198	0	0.5625
398	O=C1CCOCC(COCc2ccc(Br)cc2)O1	0.397003	2.2978	2.80749	0.799937	-0.0312603	315.163	2	0	4	TRUE	TRUE	-5	0.200833	0.200063	0.503126	0	0.625
399	O=C1NCC(Cc2ccc(Br)c(OCl)c2)O1	0.362955	2.6326	3.43943	0.933646	0.404682	306.543	2	1	3	TRUE	TRUE	-5.7	0.271048	0.066354	0.459532	0	0.58125
400	CC1(C)CCC(Nc2cccc(N)c2Br)C1	0.382433	4.0219	3.06845	0.804356	0.296907	283.213	2	2	2	TRUE	TRUE	-5.5	0.229828	0.195644	0.470309	0	0.59375
401	Cc1ccccc1NC(C)(C)c1ccccc1	0.373246	4.34222	1.81838	0.818868	-0.969058	225.335	2	1	1	TRUE	TRUE	-5.7	0.0909312	0.181132	0.596906	0	0.58125
402	CC1(C)CC(Nc2ccc(Br)cc2Cl)CO1	0.390534	4.0819	2.96283	0.88862	-0.667666	304.615	2	1	2	TRUE	TRUE	-5.2	0.218092	0.11138	0.566767	0	0.6125
403	CC1(C)CNC(c2ccccc2Br)CO1	0.351171	2.8886	3.34062	0.846828	0.487959	270.17	2	1	2	TRUE	TRUE	-6.5	0.260069	0.153172	0.451204	0	0.53125
404	Cc1ccccc1NC(=O)C1=CNC=CC=C1	0.374064	2.49052	2.62251	0.813071	-0.824891	226.279	2	2	2	TRUE	TRUE	-6.1	0.180279	0.186929	0.582489	0	0.55625
405	O=C1NCCC1Cc1ccc(Br)c(F)c1	0.355884	2.2668	2.86815	0.878724	-0.123419	272.117	2	1	1	TRUE	TRUE	-6.2	0.207573	0.121276	0.512342	0	0.55
406	CC(C)NCC1CCN(C(=O)NCOSc2ccccc2F)CC1	0.46363	3.2265	2.73311	0.447918	-1.25764	355.479	2	2	4	TRUE	TRUE	-5	0.192568	0.552082	0.625764	0	0.625
407	COCCCOc1ccccc1NC(=O)c1ccc(C)s1	0.407166	3.72412	1.91428	0.793015	-1.85339	305.399	2	1	4	TRUE	TRUE	-5.1	0.101587	0.206985	0.685339	0	0.61875
408	CSc1ccccc1O[N+]([O-])(CN)c1ccccc1	0.616452	3.1238	3.50471	0.394355	-0.374731	276.361	2	1	4	FALSE	TRUE	-4.9	0.278301	0.605645	0.537473	1	0.631249
409	O=C1COC(COCc2ccc(Br)cc2)O1	0.397421	1.8652	3.03046	0.792955	-0.117996	287.109	2	0	4	TRUE	TRUE	-5.2	0.225607	0.207045	0.5118	0	0.6125
410	O=C1CCNCC(Cc2ccc(Br)c(F)c2)C(O)CN1	0.541579	1.2173	3.89528	0.755417	0.189793	345.212	2	3	3	FALSE	TRUE	-5.7	0.321697	0.244583	0.481021	1	0.58125
411	O=C1CN(Cc2ccc(Br)c(F)c2)CN1	0.400622	1.4775	2.41552	0.884764	-1.75586	273.105	2	1	2	TRUE	TRUE	-5.1	0.15728	0.115236	0.675586	0	0.61875
412	CC(C)NCC1CCN(C(=O)c2ccccc2)CC1	0.360258	2.5368	1.77893	0.902006	-1.12265	260.381	2	1	2	TRUE	TRUE	-5.8	0.0865476	0.0979935	0.612265	0	0.575
413	CC1(C)CCC(Nc2cccc[nH]ccc2Br)C1	0.528467	4.8922	3.63161	0.799379	0.187529	309.251	2	2	1	FALSE	TRUE	-5.8	0.292401	0.200621	0.481247	1	0.575
414	CC(=O)OC1OCCCC1Nc1ccc(N)cc1Br	0.379494	2.5114	3.23947	0.658405	0.0896953	329.194	2	2	5	TRUE	TRUE	-6.6	0.248831	0.341595	0.49103	0	0.525
415	CC1CCC(Nc2ccccc2Br)CCO1	0.376608	3.8186	2.89418	0.891079	-0.543736	284.197	2	1	2	TRUE	TRUE	-5.6	0.210464	0.108921	0.554374	0	0.5875
416	O=C1CCC(COC(=O)c2ccc(Br)cc2)O1	0.379326	2.3115	2.57164	0.803733	0.531086	299.12	2	0	4	TRUE	TRUE	-5.2	0.174627	0.196267	0.446891	0	0.6125
417	CC1(C)CC2(CCCO1)C(Br)=CN2N	0.433728	2.1299	4.54544	0.678756	0.353366	261.163	2	1	3	TRUE	TRUE	-5.1	0.393938	0.321244	0.464663	0	0.61875
418	CC(C)NCC1CCC(C(=O)c2ccccc2F)CC1	0.378877	3.8128	2.08845	0.829127	-0.978277	277.383	2	1	2	TRUE	TRUE	-5.6	0.120939	0.170873	0.597828	0	0.5875
419	O=C1NCC(O)C(Cc2ccc(Br)c(F)c2)N1	0.397135	1.173	3.48231	0.767972	0.0914712	303.131	2	3	2	TRUE	TRUE	-5.5	0.275812	0.232028	0.490853	0	0.59375
420	CC1(C)OCCCC(Nc2ccc(N)cc2Br)C1=O	0.340928	2.9699	3.23883	0.819916	-0.138992	327.222	2	2	4	TRUE	TRUE	-7.3	0.248759	0.180084	0.513899	0	0.48125
421	CC1C=CN=C(NC(=O)c2ccccc2)C(CO)=C1	0.366972	1.897	3.27724	0.848546	0.231764	256.305	2	2	3	TRUE	TRUE	-6	0.253026	0.151454	0.476824	0	0.5625
422	O=C1COCC(Cc2ccc(Br)c(F)c2)CN1	0.359818	1.8933	3.13349	0.905874	-0.375458	302.143	2	1	2	TRUE	TRUE	-6.2	0.237055	0.0941255	0.537546	0	0.55
423	CSc1ccccc1NC(=O)Oc1ccccc1	0.369027	4.0194	1.74272	0.84598	-1.40397	259.33	2	1	3	TRUE	TRUE	-5.9	0.082524	0.15402	0.640397	0	0.56875
424	O=C1NC(Cc2ccc(Br)c(Cl)c2)O1	0.3609	2.7109	3.16527	0.901771	-0.187351	276.517	2	1	2	TRUE	TRUE	-6.1	0.240585	0.0982286	0.518735	0	0.55625
425	O=C1NC(=O)C(Cc2ccc(Br)c(F)c2)O1	0.370268	1.7657	3.04189	0.901908	-0.231543	288.072	2	1	3	TRUE	TRUE	-5.7	0.226877	0.0980919	0.523154	0	0.58125
426	CC(C)NCC1CCN(C(=O)c2ccccc2O)CC1	0.362334	2.2424	1.97556	0.886523	-0.894641	276.38	2	2	3	TRUE	TRUE	-5.8	0.108395	0.113477	0.589464	0	0.575
427	CCCc1cc(ON)ccc1NC(O)Oc1ccccc1	0.577889	2.6584	3.00765	0.539159	-0.425582	288.347	2	3	5	FALSE	TRUE	-5.3	0.223072	0.460841	0.542558	1	0.60625
428	O=C1NCC1Cc1ccc(Br)c(F)c1	0.407739	1.8767	2.9443	0.80604	-0.316836	258.09	2	1	1	TRUE	TRUE	-4.8	0.216034	0.19396	0.531684	0	0.637499
429	CCC(C)(C)NCC1CCN(C(=O)c2ccccc2F)CC1	0.377547	3.4561	2.13871	0.903356	-1.57159	306.425	2	1	2	TRUE	TRUE	-5.6	0.126523	0.096644	0.657159	0	0.5875
430	CC1(C)CN(Cc2ccccc2Br)CO1	0.393156	3.0174	2.5687	0.818681	-0.777244	270.17	2	0	2	TRUE	TRUE	-5.3	0.1743	0.181319	0.577724	0	0.60625
431	CC1CCCC(C)OCC(c2ccccc2Br)NC1	0.522306	4.3049	3.93986	0.830468	0.462891	326.278	2	1	2	FALSE	TRUE	-5.9	0.326651	0.169532	0.453711	1	0.56875
432	Cc1cccc(CO)c1NC(=O)CCSc1ccccc1	0.390516	3.60822	1.94484	0.801399	-1.3003	301.411	2	2	3	TRUE	TRUE	-5.4	0.104983	0.198601	0.63003	0	0.6
433	CC(C)NCC1CCN(C(=O)COc2ccccc2)CC1	0.386248	2.302	1.88858	0.873866	-1.22623	290.407	2	1	3	TRUE	TRUE	-5.1	0.0987314	0.126134	0.622623	0	0.61875
434	COCCC1(C)CNC(c2ccccc2Br)CO1	0.354971	2.9052	3.6768	0.926836	0.545398	314.223	2	1	3	TRUE	TRUE	-6.1	0.297422	0.0731644	0.44546	0	0.55625
435	COc1ccc(CC2CNC(=O)C=C2O)cc1F	0.369907	1.5647	3.19568	0.856812	0.228051	251.257	2	2	3	TRUE	TRUE	-5.8	0.243964	0.143188	0.477195	0	0.575
436	O=C1NC(=O)C(Cc2ccc(Br)cc2)C(=O)O1	0.374872	1.4008	2.96857	0.661474	0.268983	298.092	2	1	4	TRUE	TRUE	-6.5	0.21873	0.338526	0.473102	0	0.53125
437	CC1(NCCO)OCC1c1ccccc1Br	0.392446	1.861	3.79797	0.887449	0.513128	286.169	2	2	3	TRUE	TRUE	-5	0.310886	0.112551	0.448687	0	0.625
438	CSc1ccccc1NC(=O)c1cccc(F)n1	0.39186	3.1949	2.0688	0.681966	-2.12479	262.309	2	1	3	TRUE	TRUE	-6.5	0.118756	0.318034	0.712479	0	0.53125
439	CC1(C)CNC(c2ccsc2Br)CO1	0.574172	2.9501	3.99644	0.851143	0.0633475	276.199	2	1	3	FALSE	TRUE	-4.1	0.332938	0.148857	0.493665	1	0.681248
440	Cc1ccccc1NC(=O)NC(C)C1=CSC=CC=C1	0.372681	4.20562	3.3072	0.873776	-1.1369	286.4	2	2	2	TRUE	TRUE	-6.4	0.256356	0.126224	0.61369	0	0.5375
441	CC1(C)CC(Nc2ccc(N)cc2Br)CCCCO1	0.47676	4.181	2.90264	0.801209	-0.396227	327.266	2	2	3	FALSE	TRUE	-7.6	0.211405	0.198791	0.539623	1	0.4625
442	CC(C)(C)NCC1CCCCN(C(=O)c2ccccc2F)CC1	0.506133	3.8462	2.44142	0.917362	-1.50137	320.452	2	1	2	FALSE	TRUE	-6.2	0.160158	0.0826376	0.650137	1	0.55
443	CCC(=O)NCC1CCN(C(=O)c2ccccc2F)CC1	0.354112	2.2041	1.89878	0.924658	-1.9108	292.354	2	1	2	TRUE	TRUE	-6.4	0.0998639	0.0753415	0.69108	0	0.5375
444	Cc1ccccc1NC(=O)NCCCOOCc1ccccc1	0.437019	3.65502	1.95514	0.444009	-0.970143	314.385	2	2	3	TRUE	TRUE	-5.4	0.106127	0.555991	0.597014	0	0.6
445	O=C1NC(=O)C(CC2=CC=CC(Br)C=C2)O1	0.379656	1.8274	4.58235	0.786958	1.22236	284.109	2	1	3	TRUE	TRUE	-6.1	0.398039	0.213042	0.377764	0	0.55625
446	CC1(C)CNC(c2ccccc2)O1	0.420718	2.0836	3.17499	0.708806	0.378332	177.247	2	1	2	TRUE	TRUE	-4.6	0.241666	0.291194	0.462167	0	0.649999
447	CCCCOc1cc(ON)ccc1NC(=O)c1ccccc1	0.396316	3.3703	1.9076	0.607107	-1.11726	300.358	2	2	4	TRUE	TRUE	-6.1	0.100845	0.392893	0.611726	0	0.55625
448	O=C1NC(=O)C(CCOCc2ccc(Br)cc2)O1	0.395891	1.9908	2.88518	0.844333	-0.123571	314.135	2	1	4	TRUE	TRUE	-4.9	0.209464	0.155667	0.512357	0	0.631249
449	COc1ccc(CC2CNC(=O)NCC2C)cc1F	0.376245	1.9419	3.41816	0.878141	0.00574551	266.316	2	2	2	TRUE	TRUE	-5.7	0.268684	0.121859	0.499425	0	0.58125
450	O=C1NCC(O)C1Cc1ccc(Br)c(F)c1	0.380708	1.2376	3.44066	0.859882	0.275953	288.116	2	2	2	TRUE	TRUE	-5.5	0.271184	0.140118	0.472405	0	0.59375
451	Cc1cn(C)c(CO)c1NC(=O)c1ccccc1	0.367197	2.07812	2.23293	0.868132	-0.765223	244.294	2	2	3	TRUE	TRUE	-5.8	0.136992	0.131868	0.576522	0	0.575
452	COc1cc(N)ccc1NC(=O)c1ccccc1	0.360051	2.5297	1.50197	0.812755	-1.27338	242.278	2	2	3	TRUE	TRUE	-6.2	0.0557749	0.187245	0.627338	0	0.55
453	CC(C)(C)NCC1CCN(CCC(=O)c2ccccc2F)CC1	0.381912	3.4986	2.1685	0.814348	-1.32897	320.452	2	1	3	TRUE	TRUE	-5.8	0.129834	0.185652	0.632897	0	0.575
454	COCCCOc1ccccc1NCCNC(=O)c1ccccc1	0.404426	2.9438	1.79229	0.658466	-1.20165	328.412	2	2	4	TRUE	TRUE	-5.5	0.0880326	0.341534	0.620165	0	0.59375
455	Cc1ccccc1NC(=O)N(C)Cc1ccsc1	0.38785	3.72042	1.92716	0.895884	-3.01563	260.362	2	1	2	TRUE	TRUE	-5.9	0.103017	0.104116	0.801563	0	0.56875
456	Cc1ccccc1NC(=O)N(C)Cc1cccc(CO)c1	0.380278	3.15122	1.80421	0.905848	-1.59689	284.359	2	2	2	TRUE	TRUE	-5.3	0.0893568	0.0941518	0.659689	0	0.60625
457	O=C1NC(=O)C(Cc2cc(Cl)n(Cl)c2)O1	0.548857	1.3209	4.12751	0.859277	0.212267	249.053	2	1	4	FALSE	TRUE	-5	0.347501	0.140723	0.478773	1	0.625
458	Cc1cccc(CO)c1NC(=O)C1=CC=C1	0.400849	1.92202	2.42318	0.808902	-0.44219	215.252	2	2	2	TRUE	TRUE	-4.8	0.158131	0.191098	0.544219	0	0.637499
459	O=C1NCCC1Cc1ccc(Br)cocc(F)c1	0.509387	2.9842	3.86252	0.911724	0.28123	314.154	2	1	2	FALSE	TRUE	-6	0.318057	0.0882758	0.471877	1	0.5625
460	O=C1NC(=O)C(CC2=CC=C(Br)C=CC=C2)O1	0.470619	2.3427	4.16545	0.85066	0.754768	296.12	2	1	3	FALSE	TRUE	-7.7	0.351716	0.14934	0.424523	1	0.45625
461	CCC1OC(C)(C)CC1Nc1ccc(N)cc1Br	0.380337	3.7893	3.57413	0.834753	0.139045	313.239	2	2	3	TRUE	TRUE	-5.8	0.286014	0.165247	0.486095	0	0.575
462	CCCOC(C)(C)NCC1CCN(C(=O)c2ccccc2F)CC1	0.397478	3.4302	2.49635	0.775782	-1.29366	336.451	2	1	3	TRUE	TRUE	-5.6	0.166262	0.224218	0.629366	0	0.5875
463	Cc1ccccc1N(O)N(C)Cc1ccccc1	0.524252	3.23762	2.28657	0.83374	-0.793001	242.322	2	1	3	FALSE	TRUE	-5.5	0.142952	0.16626	0.5793	1	0.59375
464	O=C1NCC(O)C(Cc2ccc(Br)c(Cl)c2)CN1	0.391564	1.9349	3.60294	0.77436	0.551584	333.613	2	3	2	TRUE	TRUE	-5.5	0.289216	0.22564	0.444842	0	0.59375
465	O=C1CC(=O)C(Cc2ccc(Br)c(F)c2)CN1	0.386297	1.8359	3.15729	0.847149	-0.115321	300.127	2	1	2	TRUE	TRUE	-5.4	0.239699	0.152851	0.511532	0	0.6
466	O=C1NC(=O)C(OCNc2ccc(Br)cc2)O1	0.384657	1.4276	3.34489	0.822723	-0.110298	301.096	2	2	5	TRUE	TRUE	-5.7	0.260543	0.177277	0.51103	0	0.58125
467	CC1(CC=Cc2ccc(Br)cc2)CNC(=O)OC1	0.323911	3.5985	3.40715	0.926179	0.739041	310.191	2	1	2	TRUE	TRUE	-7	0.267461	0.0738211	0.426096	0	0.5
468	CC1=CC=CC=CC=C1NC(=O)NC(C)c1ccccc1	0.517318	4.003	3.05732	0.862863	-0.492484	280.371	2	2	1	FALSE	TRUE	-5.9	0.228591	0.137137	0.549248	1	0.56875
469	CSc1ccccc1NC(=O)c1cccc(CC#N)c1	0.38318	3.72688	1.96177	0.869336	-1.82231	282.368	2	1	3	TRUE	TRUE	-5.6	0.106863	0.130664	0.682231	0	0.5875
470	O=C1OC(CC(O)c2ccc(Br)cc2)C1=O	0.399638	1.3671	3.2671	0.672624	0.443066	285.093	2	1	4	TRUE	TRUE	-5.6	0.2519	0.327376	0.455693	0	0.5875
471	O=C1NC(=O)C(CC=CNOc2ccc(Br)cc2)O1	0.397426	1.8713	3.62741	0.807675	0.210283	327.134	2	2	5	TRUE	TRUE	-5.3	0.291935	0.192325	0.478972	0	0.60625
472	CCCC1=C(NC(=O)c2ccccc2)COC=CC=CC(ON)=C1	0.509458	3.3449	3.7244	0.813954	0.163004	326.396	2	2	4	FALSE	TRUE	-6.5	0.302712	0.186046	0.4837	1	0.53125
473	O=C1NCC(O)C(CC2=CC=C(Br)C=CC(F)=C2)CN1	0.529666	2.2948	4.62353	0.720554	1.05652	343.196	2	3	2	FALSE	TRUE	-6.3	0.402615	0.279446	0.394348	1	0.54375
474	O=C1NC(=O)C(CCOCCC(O)c2ccc(Br)cc2)O1	0.40023	1.9143	3.35739	0.727787	0.137823	358.188	2	2	5	TRUE	TRUE	-5.5	0.261932	0.272213	0.486218	0	0.59375
475	CSc1ccccc1CNC(=O)c1cccc(F)c1	0.365911	3.4776	1.78746	0.865555	-1.89436	275.348	2	1	2	TRUE	TRUE	-6.2	0.0874952	0.134445	0.689436	0	0.55
476	O=C1NCC(CC=Nc2ccc(Br)cc2)O1	0.391004	2.6499	3.47788	0.866891	-0.0984963	283.125	2	1	3	TRUE	TRUE	-5.3	0.27532	0.133109	0.50985	0	0.60625
477	CC1CC(Nc2ccc(N)cc2Br)CCCO1	0.373136	3.4008	3.06827	0.822816	-0.737121	299.212	2	2	3	TRUE	TRUE	-6.3	0.229808	0.177184	0.573712	0	0.54375
478	CC1(C)CN(CCc2ccccc2Br)CO1	0.397388	3.0599	2.61909	0.845524	-0.723392	284.197	2	0	2	TRUE	TRUE	-5	0.179899	0.154476	0.572339	0	0.625
479	CC(C)(C)NCC1CCN(C(=O)C2=CC=CC=CC=C2F)CC1	0.503029	3.5189	2.98957	0.863342	-0.509795	318.436	2	1	2	FALSE	TRUE	-6.4	0.221063	0.136658	0.550979	1	0.5375
480	CCCc1cc(ON)ccc1OCc1ccccc1	0.363313	3.4706	1.93576	0.805795	-0.387644	257.333	2	1	3	TRUE	TRUE	-5.9	0.103974	0.194205	0.538764	0	0.56875
481	COCCCOc1ccccc1NC(O)c1ccccc1	0.414581	3.2049	2.45459	0.57804	-0.559862	287.359	2	2	4	TRUE	TRUE	-5.6	0.161621	0.42196	0.555986	0	0.5875
482	O=C1NCCC1NCOOc1ccc(Br)c(F)c1	0.446914	1.3342	3.48824	0.372085	0.00988742	319.13	2	2	4	TRUE	TRUE	-5.8	0.276471	0.627915	0.499011	0	0.575
483	O=C1CCCNC(=O)C(Cc2ccc(Br)cc2)O1	0.512065	1.8134	2.90491	0.847577	0.983725	312.163	2	1	3	FALSE	TRUE	-5.3	0.211656	0.152423	0.401627	1	0.60625
484	COCCCCOc1ccccc1NC(=O)c1ccccc1	0.365527	3.7443	1.57566	0.755263	-1.18739	299.37	2	1	3	TRUE	TRUE	-6.3	0.0639618	0.244737	0.618739	0	0.54375
485	CSc1ccccc1CCCCc1ccccc1	0.441412	4.9739	1.71832	0.518967	-0.415397	256.414	2	0	1	TRUE	TRUE	-4.4	0.0798135	0.481033	0.54154	0	0.662499
486	COCCCOc1ccccc1NCCC(=O)c1ccccc1	0.433135	3.7868	1.84772	0.5354	-0.981519	313.397	2	1	4	TRUE	TRUE	-5	0.0941914	0.4646	0.598152	0	0.625
487	O=C1NCCC1CC1=CC=C(Br)C(F)=CC=C1	0.51426	3.141	4.1427	0.833458	0.846624	298.155	2	1	1	FALSE	TRUE	-6.1	0.349189	0.166542	0.415338	1	0.55625
488	O=C1NC(=O)C(CCCc2ccc(Br)cc2)O1	0.365556	2.4068	2.7935	0.928386	0.307462	298.136	2	1	3	TRUE	TRUE	-5.3	0.199278	0.0716139	0.469254	0	0.60625
489	O=C1NC(=O)C(CC(O)c2ccc(Br)cc2OF)O1	0.400897	1.7709	3.85697	0.87667	0.282419	334.097	2	2	5	TRUE	TRUE	-4.9	0.317441	0.12333	0.471758	0	0.631249
490	O=C1NCC(O)C(CC2=CC=C(Br)C(F)=CC=C2)CN1	0.528874	2.2948	4.65189	0.720554	1.14346	343.196	2	3	2	FALSE	TRUE	-6.3	0.405766	0.279446	0.385654	1	0.54375
491	CSc1ccccc1NCCc1ccccc1	0.390728	4.0631	1.66427	0.79466	-1.1845	243.375	2	1	2	TRUE	TRUE	-5.2	0.0738082	0.20534	0.61845	0	0.6125
492	Cc1cccc(CO)c1NC(=O)c1ccc(N)cc1	0.356129	2.32182	1.80814	0.73761	-0.844671	256.305	2	3	3	TRUE	TRUE	-6.7	0.089793	0.26239	0.584467	0	0.51875
493	O=C1NC(=O)C(Cc2ccc(CCCO)cc2)O1	0.369947	0.789	2.79276	0.808563	0.822557	249.266	2	2	4	TRUE	TRUE	-5.5	0.199195	0.191437	0.417744	0	0.59375
494	COc1ccc(CCC2CNC(=O)NCC2O)cc1F	0.374868	1.0568	3.40376	0.773013	0.387443	282.315	2	3	3	TRUE	TRUE	-6.1	0.267084	0.226987	0.461256	0	0.55625
495	C=CCC1CNC(c2ccccc2Br)CO1	0.37654	3.0547	3.58467	0.860297	0.536074	282.181	2	1	2	TRUE	TRUE	-5.6	0.287186	0.139703	0.446393	0	0.5875
496	O=C1CC(=O)C(Cc2ccc(Br)cc2)O1	0.400942	1.8762	2.96025	0.607792	0.846693	269.094	2	0	3	TRUE	TRUE	-5.5	0.217806	0.392208	0.415331	0	0.59375
497	CC(C)(C)NCC1CCN(C(=O)c2ccccc2)CC1	0.368972	2.9269	1.87239	0.918874	-1.04746	274.408	2	1	2	TRUE	TRUE	-5.4	0.0969322	0.0811258	0.604746	0	0.6
498	CCc1ccccc1C(=O)N1CCCCC(CNC(C)C)CC1	0.496442	3.8794	2.44311	0.893869	-1.14867	316.489	2	1	2	FALSE	TRUE	-6.5	0.160345	0.106131	0.614867	1	0.53125
499	Cc1ccccc1C(=O)N(C)Cc1ccccc1	0.386396	3.26722	1.47583	0.804663	-1.56565	239.318	2	0	1	TRUE	TRUE	-5.4	0.0528696	0.195337	0.656565	0	0.6
500	COc1ccc(CC2CNC(=CCN)NCC2O)cc1F	0.386851	0.3468	3.95278	0.644383	0.507445	295.358	2	4	5	TRUE	TRUE	-6.6	0.328087	0.355617	0.449255	0	0.525
501	O=C1NCC(CC=Cc2cccs2)CO1	0.391503	2.5074	3.51723	0.854652	-0.342304	223.297	2	1	3	TRUE	TRUE	-5.5	0.279692	0.145348	0.53423	0	0.59375
502	O=C1NCC(CC=Cc2ccc(Br)s2)CO1	0.533201	3.2699	3.63292	0.93036	-0.327212	302.193	2	1	3	FALSE	TRUE	-5.2	0.292547	0.0696397	0.532721	1	0.6125
503	O=C1NCCNNC(=O)C(Cc2ccc(Br)c(Cl)c2)O1	0.529711	1.3742	4.03841	0.742395	0.184782	362.611	2	3	4	FALSE	TRUE	-6.3	0.337602	0.257605	0.481522	1	0.54375
504	O=C1NCC(CC=Cc2ccc(CCCCl)cc2)O1	0.523848	3.3697	3.11928	0.811003	0.762887	279.767	2	1	2	FALSE	TRUE	-5.3	0.235476	0.188997	0.423711	1	0.60625
505	COc1ccc(CC2CCCNCC2O)cc1F	0.356328	1.7373	2.98302	0.86184	0.14199	253.317	2	2	3	TRUE	TRUE	-6.2	0.220335	0.13816	0.485801	0	0.55
506	CC(C)(O)CN1CCC(O)N(C(=O)c2ccccc2F)CC1	0.334633	1.0629	2.8188	0.876241	-1.1033	310.369	2	2	4	TRUE	TRUE	-7.5	0.202089	0.123759	0.61033	0	0.46875
507	O=C1NC(=O)C(CC(O)Cc2ccc(Cl)cc2)O1	0.354688	1.2685	3.17825	0.863049	0.461658	269.684	2	2	4	TRUE	TRUE	-6.2	0.242028	0.136951	0.453834	0	0.55
508	O=C1COC(=O)C(Cc2ccc(Br)c(Cl)c2)O1	0.382017	2.1136	3.26994	0.783584	0.570129	319.538	2	0	4	TRUE	TRUE	-5.6	0.252216	0.216416	0.442987	0	0.5875
509	Cc1ccncc1NC(=O)NC(C)c1ccccc1	0.359415	3.27272	2.24008	0.88397	-1.68341	255.321	2	2	2	TRUE	TRUE	-6.5	0.137787	0.11603	0.668341	0	0.53125
510	COc1cc(CC2CNC(=O)NCC2O)cc(F)c1F	0.374895	0.8058	3.62586	0.769709	0.477886	286.278	2	3	3	TRUE	TRUE	-6.2	0.291762	0.230291	0.452211	0	0.55
511	O=C1CC(Cc2ccc(Br)cc2)OC(=O)N1	0.366944	2.0167	2.8516	0.90351	0.33615	284.109	2	1	3	TRUE	TRUE	-5.4	0.205733	0.0964902	0.466385	0	0.6
512	CC1=NNC=CC=C1NC(=O)N(C)Cc1ccccc1	0.379111	2.2047	2.90084	0.884381	-1.01955	270.336	2	2	3	TRUE	TRUE	-5.8	0.211204	0.115619	0.601955	0	0.575
513	CCCc1cc(ON)ccc1NC(=O)c1ccc(Cl)cc1	0.368166	3.7973	2.01575	0.825856	-1.21405	304.777	2	2	3	TRUE	TRUE	-6.1	0.112861	0.174144	0.621405	0	0.55625
514	O=C1NC(=O)C(CC#Cc2ccc(Br)cc2)O1	0.385179	1.8257	3.25375	0.803893	-0.059784	294.104	2	1	3	TRUE	TRUE	-5.7	0.250416	0.196107	0.505978	0	0.58125
515	CCCC1(C)CNC(c2ccccc2Br)CO1	0.36636	3.6688	3.67289	0.919068	0.571529	298.224	2	1	2	TRUE	TRUE	-5.7	0.296988	0.0809323	0.442847	0	0.58125
516	Cc1cccc(CO)c1NC(CCCO)c1ccccc1	0.422605	3.41302	2.55843	0.730432	-0.0926551	285.387	2	3	3	TRUE	TRUE	-4.3	0.173159	0.269568	0.509266	0	0.668748
517	CC(C)(O)OCCN1CCN(C(=O)c2ccccc2F)CC1	0.380968	1.3285	2.21883	0.83378	-1.58879	310.369	2	1	4	TRUE	TRUE	-5.9	0.135426	0.16622	0.658879	0	0.56875
518	C=CC=C1CNC(c2ccccc2Br)CO1	0.393448	3.1799	3.75837	0.897995	0.481008	280.165	2	1	2	TRUE	TRUE	-4.9	0.306485	0.102005	0.451899	0	0.631249
519	O=C1NC(=O)C(CC2=COC=C(Br)C(Cl)=C2)O1	0.352722	2.2846	4.37262	0.847604	0.768242	320.526	2	1	4	TRUE	TRUE	-6.9	0.374735	0.152396	0.423176	0	0.50625
520	O=C1NC(=O)C(Cc2ccccc2)O1	0.381999	0.8641	2.63823	0.753962	0.540689	191.186	2	1	3	TRUE	TRUE	-5.4	0.182025	0.246038	0.445931	0	0.6
521	CCC(=O)NCC1CCCCN(C(=O)c2ccccc2F)CC1	0.511013	2.9843	2.34726	0.926994	-1.85638	320.408	2	1	2	FALSE	TRUE	-6.1	0.149695	0.0730056	0.685638	1	0.55625
522	CC1(CC(O)c2ccc(Br)cc2)OC(=O)NC1=O	0.367522	1.8977	3.46648	0.893313	0.518382	314.135	2	2	4	TRUE	TRUE	-5.7	0.274054	0.106687	0.448162	0	0.58125
523	CC(C)(O)CN1CCC(O)N(C(=O)c2ccccc2Cl)CC1	0.371534	1.5772	2.79816	0.884894	-0.98335	326.824	2	2	4	TRUE	TRUE	-6	0.199796	0.115106	0.598335	0	0.5625
524	CC1(CC=CC2=CC=C2Br)CNC(=O)OC1	0.385269	2.8976	4.476	0.865016	1.43073	284.153	2	1	2	TRUE	TRUE	-5.3	0.386222	0.134984	0.356927	0	0.60625
525	Nc1ccc(NC2CCCOC(N)(OO)C2)c(Br)c1	0.419616	2.1144	3.83678	0.292599	0.102844	332.198	2	4	6	TRUE	TRUE	-7.4	0.315198	0.707401	0.489716	0	0.475
526	N#Cc1ccc(CC2CCNC2=O)cc1F	0.386972	1.37598	2.95359	0.814773	-0.627583	218.231	2	1	2	TRUE	TRUE	-5.7	0.217066	0.185227	0.562758	0	0.58125
527	CC1(C)CCN(Cc2ccc(N)cc2Br)CCCO1	0.501826	3.4223	2.50663	0.846094	-0.789739	327.266	2	1	3	FALSE	TRUE	-6.4	0.167403	0.153906	0.578974	1	0.5375
528	Cc1cccc(C(C)C)c1NC(=O)c1ccc(N)cc1	0.372578	3.95292	1.75521	0.827961	-1.08344	268.36	2	2	2	TRUE	TRUE	-5.7	0.0839124	0.172039	0.608344	0	0.58125
529	CC1=NC(C)=C(NC(=O)c2ccc(N)cc2)C1O	0.379176	1.0655	3.07865	0.680797	-0.665688	245.282	2	3	4	TRUE	TRUE	-6.8	0.230961	0.319203	0.566569	0	0.5125
530	O=C1NC(=O)C(C(O)Cc2ccc(Cl)cc2)O1	0.373877	0.8784	3.27796	0.840699	0.202696	255.657	2	2	4	TRUE	TRUE	-5.8	0.253106	0.159301	0.47973	0	0.575
531	COCCCOc1ccccc1NC(=O)c1ccsc1	0.41373	3.4157	1.91187	0.795171	-2.14961	291.372	2	1	4	TRUE	TRUE	-5	0.101319	0.204829	0.714961	0	0.625
532	CC1(C)CC(Nc2ccc(N)cc2)CCCO1	0.510155	3.0284	2.69551	0.773195	-0.246377	234.343	2	2	3	FALSE	TRUE	-6.3	0.18839	0.226805	0.524638	1	0.54375
533	CCC(=O)NCC1CCC(C(C)C(=O)c2ccccc2F)OC1	0.375518	2.9659	3.38532	0.819657	-0.519942	321.392	2	1	3	TRUE	TRUE	-6.3	0.265035	0.180343	0.551994	0	0.54375
534	CC1(F)NC(=O)OC1CC(O)c1ccc(Br)cc1	0.371604	2.6667	3.93876	0.842589	0.514623	318.142	2	2	3	TRUE	TRUE	-6.1	0.326528	0.157411	0.448538	0	0.55625
535	O=C1NCCCCCC=CCC(Cc2ccc(Br)cc2)O1	0.482117	4.6067	3.46254	0.789869	0.526772	352.272	2	1	2	FALSE	TRUE	-7.3	0.273615	0.210131	0.447323	1	0.48125
536	O=C1NCCC(=NCOCc2ccc(Br)c(Cl)c2)O1	0.365686	3.105	3.38706	0.851453	-0.335246	347.596	2	1	4	TRUE	TRUE	-6.4	0.265229	0.148547	0.533525	0	0.5375
537	O=C1NC(=O)C(c2ccc(Br)c(Cl)c2)O1	0.365491	2.41	3.08656	0.863907	-0.217527	290.5	2	1	3	TRUE	TRUE	-6.1	0.23184	0.136093	0.521753	0	0.55625
538	Cc1cccc(CO)c1NC(=O)CCCc1ccc(N)cc1	0.492471	3.03092	1.94586	0.717509	-0.597143	298.386	2	3	3	FALSE	TRUE	-7	0.105095	0.282491	0.559714	1	0.5
539	CCCC(=O)NCC1CCN(C(=O)c2ccccc2F)CC1	0.35699	2.5942	1.89522	0.908793	-1.77002	306.381	2	1	2	TRUE	TRUE	-6.3	0.0994688	0.091207	0.677002	0	0.54375
540	CCC(=O)NCC1CCN(CC(=O)c2ccccc2F)CC1	0.38718	2.2466	2.01191	0.820156	-1.92979	306.381	2	1	3	TRUE	TRUE	-5.8	0.112435	0.179844	0.692979	0	0.575
541	CC(C)(O)CN1CCCCN(C(=O)c2ccccc2F)CC1	0.492933	2.1346	1.99273	0.930179	-1.57908	308.397	2	1	3	FALSE	TRUE	-6.4	0.110303	0.0698212	0.657908	1	0.5375
542	O=C1NC(=O)C(CCNc2ccc(Br)c(Cl)c2)O1	0.370954	2.5395	3.09571	0.888379	-0.834514	333.569	2	2	4	TRUE	TRUE	-6.1	0.232856	0.111621	0.583451	0	0.55625
543	COc1ccc(CC2CNC(=O)NC2C2CC2O)cc1F	0.375537	1.0552	3.86457	0.777307	0.434686	294.326	3	3	3	TRUE	TRUE	-6.3	0.318285	0.222693	0.456531	0	0.54375
544	O=C1NCCC1CC1=CC(F)=C1	0.431557	1.306	3.81171	0.659606	0.819046	167.183	2	1	1	TRUE	TRUE	-4.6	0.312413	0.340394	0.418095	0	0.649999
545	CCC=C1NCC(O)C(Cc2ccc(OC)c(F)c2)CN1	0.368574	1.7981	3.86668	0.792438	0.585625	294.37	2	3	4	TRUE	TRUE	-6.4	0.31852	0.207562	0.441438	0	0.5375
546	Cc1ccccc1C1NCC(C)(C)OCCO1	0.530694	2.40862	3.31864	0.810542	-0.0527272	235.327	2	1	3	FALSE	TRUE	-5.6	0.257627	0.189458	0.505273	1	0.5875
547	CC1=C(NC(=O)c2ccc(N)cc2)C1CO	0.398146	0.8947	2.96452	0.659533	-0.220267	218.256	2	3	3	TRUE	TRUE	-5.9	0.21828	0.340467	0.522027	0	0.56875
548	CC1(C)OCCCC(NC2=CN(O)C=C(Cl)C=C2)C1=O	0.379162	2.2853	4.20624	0.81884	0.332723	298.77	2	2	5	TRUE	TRUE	-6.2	0.356248	0.18116	0.466728	0	0.55
549	COc1ccc(CC2CNC(=O)C2CC(C)=O)cc1F	0.385903	1.7181	3.29505	0.892546	0.548857	279.311	2	1	3	TRUE	TRUE	-4.9	0.255005	0.107454	0.445114	0	0.631249
550	CN1C=CC(NC2CCCOC(C)(C)C2)=C(Br)C=C1F	0.395693	3.8002	4.11197	0.770773	-0.0734672	345.256	2	1	3	TRUE	TRUE	-6	0.345775	0.229227	0.507347	0	0.5625
551	Cc1cccc(CO)c1NC(=O)CCSc1ccc(N)cc1	0.40461	3.19042	2.11656	0.564961	-1.23169	316.426	2	3	4	TRUE	TRUE	-6.2	0.124062	0.435039	0.623169	0	0.55
552	CC1(C)OCCCC(Nc2ccc(N)cc2Br)CCNC1=O	0.528505	2.9071	3.61999	0.700052	-0.334746	370.291	2	3	4	FALSE	TRUE	-6.6	0.29111	0.299948	0.533475	1	0.525
553	CC1(Nc2ccc(N)cc2Br)CCCOC(C)(C)C1=O	0.384086	3.36	3.5344	0.809918	0.0808001	341.249	2	2	4	TRUE	TRUE	-5.8	0.2816	0.190082	0.49192	0	0.575
554	CCCOc1cc(ON)ccc1NC(=O)c1ccccc1	0.380945	2.9802	1.90084	0.800599	-1.23371	286.331	2	2	4	TRUE	TRUE	-5.7	0.100093	0.199401	0.623371	0	0.58125
555	O=C1N=CCCC(CC2=COC=C(Br)C(Cl)=C2)C(=O)N1	0.521183	3.3666	4.54066	0.821725	0.734013	359.607	2	1	3	FALSE	TRUE	-6.2	0.393407	0.178275	0.426599	1	0.55
556	CC1(C)OCCN(Cc2ccc(N)cc2Br)C1=O	0.380377	2.1687	2.67423	0.851492	-0.468541	313.195	2	1	3	TRUE	TRUE	-5.5	0.186026	0.148508	0.546854	0	0.59375
557	CC1(C)CC(Nc2ncc(NCC#N)cc2Br)CCCO1	0.41102	3.53918	3.40787	0.8106	-1.01453	353.264	2	2	5	TRUE	TRUE	-5.3	0.267541	0.1894	0.601453	0	0.60625
558	COCCC1(C)OCC(c2ccccc2Br)O1	0.394206	3.2897	3.53234	0.853867	0.243142	301.18	2	0	3	TRUE	TRUE	-5.1	0.281371	0.146133	0.475686	0	0.61875
559	O=C1NC(=O)C(CC(O)c2ccccc2)O1	0.370703	0.7451	3.12639	0.78909	0.585072	221.212	2	2	4	TRUE	TRUE	-5.9	0.236266	0.21091	0.441493	0	0.56875
560	CCCc1cc(ON)ccc1NC(=CO)c1ccccc1	0.425999	3.8601	2.61846	0.556345	-0.397621	284.359	2	3	4	TRUE	TRUE	-5.3	0.179829	0.443655	0.539762	0	0.60625
561	CC1(C)CNC(c2cccc(OF)c2Br)CO1	0.377411	3.1519	3.94811	0.910243	0.3795	304.159	2	1	3	TRUE	TRUE	-5.6	0.327568	0.0897568	0.46205	0	0.5875
562	O=C1NCCCNN1Cc1ccc(Br)c(F)c1	0.393016	2.0081	2.81601	0.877535	-1.08121	302.147	2	2	2	TRUE	TRUE	-5.3	0.201779	0.122465	0.608121	0	0.60625
563	O=c1[nH]c(=O)n(C(O)c2ccc(Br)cc2)o1	0.400783	0.4313	3.4602	0.838077	-0.327026	287.069	2	2	5	TRUE	TRUE	-5.2	0.273355	0.161923	0.532703	0	0.6125
564	O=C1NCCC1CC1=CC=CC(Br)C(F)=C1	0.406039	2.6257	4.48791	0.776782	1.05993	286.144	2	1	1	TRUE	TRUE	-5.2	0.387546	0.223218	0.394007	0	0.6125
565	CC1(CC=Cc2ccc(Br)cc2F)CNC(=O)OC1	0.360398	3.7376	3.59528	0.917948	0.163814	328.181	2	1	2	TRUE	TRUE	-6.1	0.288365	0.0820516	0.483619	0	0.55625
566	Cc1ccccc1NCC(=O)N(C)Cc1ccccc1	0.405952	3.06552	1.66762	0.903558	-1.83548	268.36	2	1	2	TRUE	TRUE	-4.4	0.0741797	0.096442	0.683548	0	0.662499
567	CC(C)=C1NC(=O)C(CC(O)c2ccc(Br)cc2)O1	0.336247	2.639	3.65912	0.897725	0.440039	326.19	2	2	3	TRUE	TRUE	-7	0.295457	0.102275	0.455996	0	0.5
568	COc1ccc(NC2CNC(=O)NCC(O)C2)cc1F	0.522993	0.6786	3.29379	0.657228	-0.445641	283.303	2	4	4	FALSE	TRUE	-6.9	0.254865	0.342772	0.544564	1	0.50625
569	CC1(CCCOc2ccc(Br)cc2)CNC(=O)OC1	0.400629	3.3542	3.12354	0.843415	0.193767	328.206	2	1	3	TRUE	TRUE	-4.7	0.235949	0.156585	0.480623	0	0.643749
570	O=C1NC(=O)C(Cc2ccc(Cl)cc2)O1	0.367132	1.5175	2.71449	0.830362	0.152098	225.631	2	1	3	TRUE	TRUE	-5.8	0.190498	0.169638	0.48479	0	0.575
571	O=C(c1ccccc1F)N1CCN(CCO)CCC1O	0.376709	0.2843	2.63506	0.835915	-1.41205	282.315	2	2	4	TRUE	TRUE	-6.2	0.181673	0.164085	0.641205	0	0.55
572	O=C1NC(=O)C(CC2=CC=CC=CCCC=CC=C2)O1	0.503712	2.9565	4.41898	0.839703	1.26697	271.316	2	1	3	FALSE	TRUE	-6.4	0.379886	0.160297	0.373303	1	0.5375
573	CC1(C)CC(Nc2ccc(N)cc2Br)CCCCCOCO1	0.530186	4.5452	3.53971	0.749482	-0.285964	371.319	2	2	4	FALSE	TRUE	-6.2	0.28219	0.250518	0.528596	1	0.55
574	CC1(C)CNC(c2ccccc2Br)CCNCO1	0.51743	2.8258	3.95359	0.836339	0.385807	313.239	2	2	3	FALSE	TRUE	-6.1	0.328177	0.163661	0.461419	1	0.55625
575	CC(C)(O)CN1CCNCCC(O)N(C(=O)c2ccccc2F)CC1	0.52016	0.6525	3.41392	0.744054	-0.982119	353.438	2	3	5	FALSE	TRUE	-6.9	0.268213	0.255946	0.598212	1	0.50625
576	Cc1cccc(CO)c1NC(=O)c1ccc(C#N)cc1	0.365573	2.6113	1.87618	0.896438	-1.33096	266.3	2	2	3	TRUE	TRUE	-5.8	0.0973533	0.103562	0.633096	0	0.575
577	CCCCCNCC1CCN(C(=O)c2ccccc2F)CC1	0.398784	3.4577	1.91799	0.782515	-1.34502	306.425	2	1	2	TRUE	TRUE	-5.2	0.101999	0.217485	0.634502	0	0.6125
578	O=C1NCCCCC(=O)C(Cc2ccc(Br)c(Cl)c2)O1	0.494177	3.4928	3.61458	0.878086	0.0943368	360.635	2	1	3	FALSE	TRUE	-6.7	0.290508	0.121914	0.490566	1	0.51875
579	CC1(C)CN(Cc2ccc(N)cc2Br)CCCO1	0.345623	3.0322	2.45609	0.853081	-0.919044	313.239	2	1	3	TRUE	TRUE	-6.9	0.161788	0.146919	0.591904	0	0.50625
580	CC(C)(O)C1CCN(C(=O)c2ccccc2F)C(=O)C1	0.342142	1.9754	2.83432	0.842096	-0.520261	279.311	2	1	3	TRUE	TRUE	-7.1	0.203813	0.157904	0.552026	0	0.49375
581	Cc1cccc(C#N)c1NC(=O)c1ccccc1	0.365452	3.119	1.77127	0.870495	-1.55462	236.274	2	1	2	TRUE	TRUE	-6	0.0856967	0.129505	0.655462	0	0.5625
582	O=C1NC(CO)C(CC(O)c2ccc(Br)cc2)O1	0.392356	1.3419	3.67196	0.783218	0.859212	316.151	2	3	4	TRUE	TRUE	-5.3	0.296884	0.216782	0.414079	0	0.60625
583	COCCC1(CN(CNc2ccccc2Br)OO)CO1	0.643481	2.3306	3.83025	0.30938	0.069701	347.209	2	2	6	FALSE	TRUE	-4.3	0.314473	0.69062	0.49303	1	0.668748
584	O=C(CC1CO1)NCc1ccc(Br)c(F)c1	0.542125	1.9933	2.56915	0.860898	-1.43922	288.116	2	1	2	FALSE	TRUE	-5.2	0.17435	0.139102	0.643922	1	0.6125
585	CCCNc1cccc(C)c1NC(=O)c1ccccc1	0.331066	4.06922	1.72847	0.8579	-1.31921	268.36	2	2	2	TRUE	TRUE	-7.2	0.0809411	0.1421	0.631921	0	0.4875
586	O=C1N=CCCOCC1Cc1ccc(Br)c(F)c1	0.525959	2.7646	3.52094	0.841813	-0.371744	314.154	2	0	2	FALSE	TRUE	-5.9	0.280104	0.158187	0.537174	1	0.56875
587	O=C1NC(=O)C(Cc2ccc(Br)cc2)N1	0.381219	1.1996	2.5535	0.792441	-0.0711513	269.098	2	2	2	TRUE	TRUE	-5.5	0.172611	0.207559	0.507115	0	0.59375
588	CC1(C)CNC(c2ccc(F)cc2Br)CO1	0.384539	3.0277	3.44392	0.857352	0.0366779	288.16	2	1	2	TRUE	TRUE	-5.5	0.271546	0.142648	0.496332	0	0.59375
589	CC1OC=C(CC2OC(=O)NC2=O)C=C(Cl)C1Br	0.398698	2.2003	4.86598	0.785266	0.971482	336.569	2	1	4	TRUE	TRUE	-5.7	0.429553	0.214734	0.402852	0	0.58125
590	CC1(CO)CNC(c2ccccc2Br)CO1	0.394386	1.861	3.72059	0.871692	0.823951	286.169	2	2	3	TRUE	TRUE	-4.8	0.302288	0.128308	0.417605	0	0.637499
591	O=C1CCCNC(=O)C(Cc2ccc(Br)c(Cl)c2)O1	0.499574	2.4668	3.11777	0.837074	0.699661	346.608	2	1	3	FALSE	TRUE	-6.1	0.235308	0.162926	0.430034	1	0.55625
592	COCCC1(C)CNC(c2cccc(OO)c2Br)CO1	0.383007	2.757	4.13303	0.63425	1.07818	346.221	2	2	5	TRUE	TRUE	-6.6	0.348115	0.36575	0.392182	0	0.525
593	CC1(CC=Cc2ccc(Br)cc2)CNC(=O)CCO1	0.36497	3.1476	3.30116	0.927521	0.733759	324.218	2	1	2	TRUE	TRUE	-5.4	0.255685	0.0724794	0.426624	0	0.6
594	O=C1NCCONC(=O)C(Cc2ccc(Br)cc2)O1	0.485064	1.1478	3.84541	0.853342	0.486198	329.15	2	2	4	FALSE	TRUE	-7.1	0.316157	0.146658	0.45138	1	0.49375
595	COCCCOc1ccccc1CCCNC(=O)c1ccccc1	0.400495	3.4645	1.74751	0.679868	-0.815255	327.424	2	1	3	TRUE	TRUE	-5.3	0.0830566	0.320132	0.581525	0	0.60625
596	Cc1c(N)cccc1NC(=O)N(C)Cc1ccccc1	0.375122	3.24112	1.8047	0.840315	-1.70509	269.348	2	2	2	TRUE	TRUE	-5.9	0.089411	0.159685	0.670509	0	0.56875
597	Cc1ccncc1NC(=O)N(C)Cc1ccccc1	0.362205	3.05392	1.8506	0.915769	-1.87944	255.321	2	1	2	TRUE	TRUE	-6.1	0.0945114	0.084231	0.687944	0	0.55625
598	CCCc1cc(ONC)ccc1NC(=O)c1ccccc1	0.358449	3.4046	2.15583	0.799268	-0.862386	284.359	2	2	3	TRUE	TRUE	-6.5	0.128425	0.200732	0.586239	0	0.53125
599	O=C1CCCCCC1Cc1ccc(Br)c(F)c1	0.371333	4.2801	2.65163	0.744923	-0.294872	299.183	2	0	1	TRUE	TRUE	-6.3	0.183515	0.255077	0.529487	0	0.54375
600	CC(C)(O)CN1CCC(O)N(C(=O)c2cc(F)ccc2F)CC1	0.379417	1.202	2.93461	0.875194	-1.28655	328.359	2	2	4	TRUE	TRUE	-6	0.214957	0.124806	0.628655	0	0.5625
601	O=c1[nH]c(=O)n(CC(O)c2ccc(Br)cc2)o1	0.360963	0.6257	3.15545	0.869878	-0.446265	301.096	2	2	5	TRUE	TRUE	-6.4	0.239495	0.130122	0.544627	0	0.5375
602	COCCCOc1ccccc1NC(=O)C(O)c1ccccc1	0.387373	2.774	2.28854	0.735117	-0.785597	315.369	2	2	4	TRUE	TRUE	-5.8	0.143172	0.264883	0.57856	0	0.575
603	Cc1cccc(CO)c1NC(=O)c1ccc(C#N)nc1	0.380867	2.0063	2.19502	0.890205	-1.42248	267.288	2	2	4	TRUE	TRUE	-5.5	0.13278	0.109795	0.642248	0	0.59375
604	O=C1NC(=O)C(CC2=NC=CCONC(Cl)C(Cl)=C2)O1	0.551752	1.1886	5.53092	0.589207	0.707137	320.132	2	2	6	FALSE	TRUE	-6.9	0.503435	0.410793	0.429286	1	0.50625
605	CC(C)(O)CN1CCC(O)NCC(C(=O)c2ccccc2F)CC1	0.521697	1.3993	3.80106	0.723992	-0.64646	338.423	2	3	5	FALSE	TRUE	-7	0.311228	0.276008	0.564646	1	0.5
606	CC1(C)OCCCC(Nc2ccc(N)c(Cl)c2)C1=O	0.366573	2.8608	3.16081	0.818882	-0.323	282.771	2	2	4	TRUE	TRUE	-6.4	0.24009	0.181118	0.5323	0	0.5375
607	CC1(CC=Cc2ccc(Br)cc2)CNC(=O)CCOC1	0.491293	3.3952	3.35429	0.917429	0.36359	338.245	2	1	2	FALSE	TRUE	-6.3	0.261588	0.0825711	0.463641	1	0.54375
608	COCCC1(C)CNC(COONc2ccccc2Br)CO1	0.462311	2.5078	4.15132	0.413754	0.377137	375.263	2	2	6	TRUE	TRUE	-5.2	0.350146	0.586246	0.462286	0	0.6125
609	Cc1cccc(COCC=O)c1NC(=O)c1ccccc1	0.532112	2.96282	2.05688	0.654751	-0.746069	283.327	2	1	3	FALSE	TRUE	-6	0.117431	0.345249	0.574607	1	0.5625
610	O=C1NC(=O)OC(CC2=COC=C(Br)C(Cl)=C2)N1	0.40578	2.4251	4.62383	0.812356	0.498277	335.541	2	2	4	TRUE	TRUE	-5.4	0.402647	0.187644	0.450172	0	0.6
611	OC1NCCC1Cc1ccc(Br)c(F)c1	0.398818	2.0586	3.45735	0.864822	0.289906	274.133	2	2	2	TRUE	TRUE	-4.8	0.273038	0.135178	0.471009	0	0.637499
612	CC1(C)OCCCC(Nc2ccc(F)cc2Br)C1=O	0.375139	3.5268	3.1372	0.901571	-0.650753	330.197	2	1	3	TRUE	TRUE	-5.8	0.237466	0.0984289	0.565075	0	0.575
613	Cc1ccccc1OS(=O)(=O)N(C)Cc1ccccc1	0.381002	2.75062	2.02519	0.850699	-1.03807	291.372	2	0	3	TRUE	TRUE	-5.4	0.11391	0.149301	0.603807	0	0.6
614	CC1(C)CCCC(Nc2ccc(N)cc2Br)C1=O	0.358423	3.591	3.08874	0.820727	0.148934	311.223	2	2	3	TRUE	TRUE	-6.4	0.232082	0.179273	0.485107	0	0.5375
615	CC1(Oc2ccc(Br)cc2)CNC(=O)OC1	0.379586	2.3264	3.33652	0.907296	0.514603	286.125	2	1	3	TRUE	TRUE	-5.1	0.259613	0.0927036	0.44854	0	0.61875
616	Cc1cccc(C(C)F)c1NC(=O)c1ccc(N)cc1	0.36396	3.86002	2.47307	0.833493	-1.23786	272.323	2	2	2	TRUE	TRUE	-6.5	0.163674	0.166507	0.623786	0	0.53125
617	O=C1NC(=O)C(CC(O)COOCc2ccc(Cl)cc2)O1	0.428423	1.1742	3.54218	0.445541	0.629617	315.709	2	2	6	TRUE	TRUE	-5.8	0.282465	0.554459	0.437038	0	0.575
618	CC1(C)OCCCC(Nc2ccc(Cl)cc2Br)C1=O	0.379019	4.0411	3.13397	0.878013	-0.502863	346.652	2	1	3	TRUE	TRUE	-5.7	0.237108	0.121987	0.550286	0	0.58125
619	CC1CCN(CC(C)(C)O)CCN1C(=O)c1ccccc1F	0.347652	2.133	2.6461	0.930163	-1.4333	308.397	2	1	3	TRUE	TRUE	-6.8	0.1829	0.0698373	0.64333	0	0.5125
620	CC1(C)CNC(=COCc2ccccc2Br)CO1	0.400696	3.2055	3.37469	0.869556	0.0192766	312.207	2	1	3	TRUE	TRUE	-4.8	0.263855	0.130444	0.498072	0	0.637499
621	CC(C)CN1CCC(O)N(C(=O)c2ccccc2F)CC1	0.374851	1.948	2.63679	0.926423	-1.4351	294.37	2	1	3	TRUE	TRUE	-5.8	0.181866	0.0735775	0.64351	0	0.575
622	O=C1NC(=O)C(CC(O)Cc2ccc(Br)cc2)O1	0.37537	1.3776	3.25253	0.880202	0.612374	314.135	2	2	4	TRUE	TRUE	-5.3	0.250281	0.119798	0.438763	0	0.60625
623	CC1CCN(CCC(C)(C)O)CCN1C(=O)c1ccccc1F	0.356338	2.5231	2.67748	0.926244	-1.21726	322.424	2	1	3	TRUE	TRUE	-6.4	0.186387	0.0737564	0.621726	0	0.5375
624	CC1(C)CN(CC2=C(Br)C=C(F)OOC=CC=C2)CCCO1	0.542253	3.9789	4.34514	0.684605	0.0380417	374.25	2	0	4	FALSE	TRUE	-6.4	0.371682	0.315395	0.496196	1	0.5375
625	CC1(C)CNC(CSc2ccccc2Br)CO1	0.395203	3.3082	3.48691	0.864671	0.0148368	316.264	2	1	3	TRUE	TRUE	-5.1	0.276323	0.135329	0.498516	0	0.61875
626	CC1CCN(CC(C)(C)C)CCN1C(=O)c1ccccc1F	0.386797	3.4082	2.59555	0.835778	-1.78575	306.425	2	0	2	TRUE	TRUE	-6	0.177283	0.164222	0.678575	0	0.5625
627	CC1(C)CCC(Nc2ccc(N)cc2Br)C1	0.378899	4.0219	2.84663	0.804356	0.110314	283.213	2	2	2	TRUE	TRUE	-5.6	0.205181	0.195644	0.488969	0	0.5875
628	Cc1cccc(CO)c1NC(=O)c1ccccc1F	0.366904	2.87872	1.76037	0.890042	-1.48888	259.28	2	2	2	TRUE	TRUE	-5.8	0.084485	0.109958	0.648888	0	0.575
629	CC(C)c1cc(ON)ccc1NC(=O)c1ccccc1	0.337683	3.3148	1.94923	0.837604	-0.959137	270.332	2	2	3	TRUE	TRUE	-7	0.10547	0.162396	0.595914	0	0.5
630	Cc1cccc(CO)c1[SH](=O)(CO)c1ccccc1	0.39472	1.87182	3.51665	0.748402	-0.0681557	278.373	2	3	3	TRUE	TRUE	-5.8	0.279628	0.251598	0.506816	0	0.575
631	COc1cc(ON)ccc1NC(=O)c1ccccc1	0.371674	2.2	1.76785	0.824415	-1.15813	258.277	2	2	4	TRUE	TRUE	-5.8	0.0853171	0.175585	0.615813	0	0.575
632	CC1(C)CC(=O)N(C(=O)c2ccccc2F)C1	0.36882	2.2244	2.36284	0.699828	-0.926436	235.258	2	0	2	TRUE	TRUE	-6.8	0.151426	0.300172	0.592644	0	0.5125
633	CC1(C)CN(Cc2ccc(N)cc2)CCCO1	0.532635	2.2697	2.17431	0.797779	-0.76995	234.343	2	1	3	FALSE	TRUE	-5.3	0.130479	0.202221	0.576995	1	0.60625
634	CC(C)(O)CN1CCN(C(=O)c2ccccc2)CC1	0.350618	1.2153	1.81687	0.890376	-1.0394	262.353	2	1	3	TRUE	TRUE	-6.2	0.0907634	0.109624	0.60394	0	0.55
635	CC(NC1CCCOC(C)(C)C1)c1ccc(N)cc1Br	0.387251	4.0296	3.27958	0.816294	-0.30017	341.293	2	2	3	TRUE	TRUE	-5.7	0.253287	0.183706	0.530017	0	0.58125
636	O=C1NC(=O)C(CNOCC(O)c2ccc(Br)cc2)O1	0.44387	0.6387	3.75035	0.517221	0.000332645	345.149	2	3	6	TRUE	TRUE	-5.3	0.305595	0.482779	0.499967	0	0.60625
637	CC(C)(O)CC1(C)CCN1C(=O)c1ccccc1F	0.363713	2.5913	3.1506	0.912231	-0.505175	265.328	2	1	2	TRUE	TRUE	-6.1	0.238955	0.0877688	0.550517	0	0.55625
638	CC1=CC=CCOC=CC=C1NC(=O)N(C)Cc1ccccc1	0.496995	3.7583	3.45478	0.92336	-0.358249	310.397	2	1	2	FALSE	TRUE	-6.5	0.272753	0.0766402	0.535825	1	0.53125
639	CCCC1CCN(CC(C)(C)O)CCN1C(=O)c1ccccc1F	0.370912	2.9132	2.73938	0.899037	-1.14658	336.451	2	1	3	TRUE	TRUE	-6	0.193264	0.100963	0.614658	0	0.5625
640	CC1(C)CN(CC2=CC=C2Br)CCCO1	0.410746	2.7061	3.18866	0.766012	-0.230521	272.186	2	0	2	TRUE	TRUE	-5	0.243184	0.233988	0.523052	0	0.625
641	O=C1NC(=O)C(CC2C=C(Cl)C(Br)=COC2=O)O1	0.372797	1.5435	4.62673	0.773688	0.759535	336.525	2	1	5	TRUE	TRUE	-6.7	0.402971	0.226312	0.424046	0	0.51875
642	COCC(C)(O)CN1CCN(C(=O)c2ccccc2F)CC1	0.40894	0.9809	2.63077	0.880792	-1.49673	310.369	2	1	4	TRUE	TRUE	-4.8	0.181197	0.119208	0.649673	0	0.637499
643	O=C1CCCC(CC(O)c2ccc(Br)cc2)OC(=O)N1	0.487261	2.6779	3.2383	0.885619	0.272545	342.189	2	2	4	FALSE	TRUE	-6.6	0.2487	0.114381	0.472745	1	0.525
644	CCC(=O)NCC1CCN(C(=O)c2cc(Cl)ns2)CC1	0.52654	2.1749	2.72855	0.925982	-1.7595	315.826	2	1	4	FALSE	TRUE	-5.7	0.192062	0.0740175	0.67595	1	0.58125
645	CC(C)=C1NC(=O)C(C)(CCC(O)c2ccc(Br)cc2)O1	0.366124	3.4192	3.7387	0.871193	0.389904	354.244	2	2	3	TRUE	TRUE	-6.1	0.3043	0.128807	0.46101	0	0.55625
646	CCC(=O)NCC1CCN(C(=O)c2ccccc2)CC1	0.365864	2.065	1.76619	0.913407	-1.45572	274.364	2	1	2	TRUE	TRUE	-5.7	0.0851319	0.0865934	0.645572	0	0.58125
647	CCC(=O)CNCC1CCN(C(=O)c2ccccc2F)CC1	0.391317	2.2466	2.15483	0.876741	-1.31398	306.381	2	1	3	TRUE	TRUE	-5.1	0.128315	0.123259	0.631398	0	0.61875
648	CCCC(C)(O)CN1CCN(C(=O)c2ccccc2F)CC1	0.386531	2.1346	2.61359	0.906119	-1.32547	308.397	2	1	3	TRUE	TRUE	-5.4	0.179287	0.0938811	0.632547	0	0.6
649	COc1ccc(CC2OC(=O)NC2=O)cc1Cl	0.365436	1.5261	2.817	0.889555	0.167809	255.657	2	1	4	TRUE	TRUE	-5.6	0.201888	0.110445	0.483219	0	0.5875
650	CC(C)(O)C1CCN(C(=O)Nc2ccccc2F)C(=O)C1	0.347223	2.3671	2.85598	0.879464	-0.850573	294.326	2	2	3	TRUE	TRUE	-6.9	0.20622	0.120536	0.585057	0	0.50625
651	CN1C(=O)C(Nc2ccc(N)cc2Br)CCCOC1CNOO	0.604846	1.4009	3.9359	0.342488	-0.252015	389.25	2	4	7	FALSE	TRUE	-5.8	0.326211	0.657512	0.525201	1	0.575
652	Cc1cccc(CO)c1NC(=O)c1ccc(CO)cc1	0.364514	2.23192	1.79496	0.79836	-0.741312	271.316	2	3	3	TRUE	TRUE	-6	0.0883286	0.20164	0.574131	0	0.5625
653	CCCc1cc(ON)ccc1C(=O)c1ccccc1	0.364692	3.1226	2.06512	0.659368	-0.18862	255.317	2	1	3	TRUE	TRUE	-6.6	0.118347	0.340632	0.518862	0	0.525
654	COc1ccc(C(CO)NC2=C(O)CNC2=O)cc1F	0.427777	0.3567	3.28817	0.625682	-0.283824	282.271	2	4	5	TRUE	TRUE	-5.2	0.254241	0.374318	0.528382	0	0.6125
655	CC(C)=C1NC(=O)C(CC(O)c2ccccc2)O1	0.375316	1.8765	3.53944	0.856985	0.60459	247.294	2	2	3	TRUE	TRUE	-5.6	0.28216	0.143015	0.439541	0	0.5875
656	Cc1ccccc1NC(=O)N(C)CC(O)c1ccccc1	0.35493	3.19232	2.26489	0.905595	-1.55813	284.359	2	2	2	TRUE	TRUE	-6.5	0.140543	0.0944052	0.655813	0	0.53125
657	CCCCCc1cc(ON)ccc1NC(=O)c1ccccc1	0.352716	3.9241	1.97442	0.60116	-0.744024	298.386	2	2	3	TRUE	TRUE	-7.6	0.108268	0.39884	0.574402	0	0.4625
658	CCC(=O)NCCCC1CCN(C(=O)c2ccccc2F)CC1	0.373419	2.9843	1.97675	0.819296	-1.55948	320.408	2	1	2	TRUE	TRUE	-6.1	0.108528	0.180704	0.655948	0	0.55625
659	CCCc1cc(ON)ccc1NC(=O)c1ccc(OC)cc1	0.384915	3.1525	1.99419	0.803713	-0.876513	300.358	2	2	4	TRUE	TRUE	-5.4	0.110466	0.196287	0.587651	0	0.6
660	CCC(=O)NCC1CCN(C(=O)Nc2ccccc2F)CC1	0.367326	2.5958	1.96241	0.897932	-2.12281	307.369	2	2	2	TRUE	TRUE	-6.2	0.106935	0.102068	0.712281	0	0.55
661	CCCOc1ccc(CC2CNC(=O)NCC2O)cc1F	0.387342	1.4469	3.41739	0.769929	0.122734	296.342	2	3	3	TRUE	TRUE	-5.8	0.268599	0.230071	0.487727	0	0.575
662	O=CCC1CCNC(=O)OC1Cc1ccc(Br)c(Cl)c1	0.495271	3.3487	3.71535	0.837845	0.9071	360.635	2	1	3	FALSE	TRUE	-6.5	0.301706	0.162155	0.40929	1	0.53125
663	CC1(C)CCOCCCC(Nc2ccc(N)cc2Br)C1	0.510511	4.4286	3.35644	0.782606	-0.381068	341.293	2	2	3	FALSE	TRUE	-6.7	0.261827	0.217394	0.538107	1	0.51875
664	O=C1NC(=O)C(CC2=COC=CCCC(Cl)=C2)O1	0.503392	2.3422	4.76631	0.835626	1.15359	269.684	2	1	4	FALSE	TRUE	-6.7	0.418479	0.164374	0.384641	1	0.51875
665	N#Cc1ccc(CC2OC(=O)NC2=O)cc1Cl	0.356852	1.38918	3.08159	0.860198	-0.518761	250.641	2	1	4	TRUE	TRUE	-6.6	0.231288	0.139802	0.551876	0	0.525
666	CC(O)(Cl)C(Br)=COC=C1CC2C(=O)NC(=O)N=C12	0.427641	1.7812	5.09521	0.600371	0.299168	349.568	2	2	4	TRUE	TRUE	-6.1	0.455023	0.399629	0.470083	0	0.55625
667	COc1ccc(C(OO)C2CNC(=O)NCC2O)cc1F	0.421495	0.6549	4.02176	0.483244	0.332929	300.286	2	4	5	TRUE	TRUE	-6.3	0.335752	0.516756	0.466707	0	0.54375
668	COc1ccc(CC2CNC(=O)NCCC2O)cc1F	0.506774	1.0568	3.38065	0.776023	0.535728	282.315	2	3	3	FALSE	TRUE	-6.4	0.264516	0.223977	0.446427	1	0.5375
669	CC1(C)CC(c2ccc(N)cc2Br)CCCO1	0.364099	4.094	2.99062	0.792406	0.300815	298.224	2	1	2	TRUE	TRUE	-6.2	0.22118	0.207594	0.469919	0	0.55
670	O=C1NC(=O)C(CC2(O)C=CC(Br)=C2)O1	0.39472	0.5912	4.59857	0.77241	1.2689	274.07	2	2	4	TRUE	TRUE	-5.6	0.399841	0.22759	0.37311	0	0.5875
671	CCCNc1cccc(CCC)c1NC(=O)c1ccccc1	0.400623	4.7133	1.93304	0.776348	-1.02038	296.414	2	2	2	TRUE	TRUE	-5	0.103671	0.223652	0.602038	0	0.625
672	CCNC1CCN(CC(C)(C)O)CCN1C(=O)c1ccccc1F	0.371553	1.6801	2.99613	0.858344	-1.06172	337.439	2	2	4	TRUE	TRUE	-6.3	0.221792	0.141656	0.606172	0	0.54375
673	CCCNc1ccccc1CS(=O)(=O)c1ccccc1	0.366529	3.4824	1.83393	0.885238	-1.5203	289.4	2	1	3	TRUE	TRUE	-5.9	0.0926593	0.114762	0.65203	0	0.56875
674	CCCNc1cccc(C)c1NC(=O)C1=CC=CC=NC=C1	0.539282	3.83612	3.04278	0.86693	-0.586766	295.386	2	2	3	FALSE	TRUE	-5.1	0.226976	0.13307	0.558677	1	0.61875
675	CC1(Cc2ccc(Br)c(Cl)c2)OC(=O)NC1=O	0.389121	2.6701	3.19646	0.911875	0.0207657	318.554	2	1	3	TRUE	TRUE	-4.9	0.244051	0.0881247	0.497923	0	0.631249
676	CC1C(=O)CC(C(C)(C)O)CCN1C(=O)c1ccccc1F	0.337493	2.4064	3.23693	0.912575	-0.264755	307.365	2	1	3	TRUE	TRUE	-7	0.248548	0.087425	0.526475	0	0.5
677	CC1CN(Cc2ccc(N)cc2Br)CCCO1	0.399148	2.6421	2.67882	0.853281	-1.42033	299.212	2	1	3	TRUE	TRUE	-5.3	0.186536	0.146719	0.642033	0	0.60625
678	CC1(C)CC(Nc2ccc(N)cc2Br)OCCO1	0.381309	2.9848	3.38823	0.823953	-0.402563	315.211	2	2	4	TRUE	TRUE	-6	0.265359	0.176047	0.540256	0	0.5625
679	CC(O)CN1CCN(C(=O)c2ccccc2F)CC1	0.365827	0.9643	2.27849	0.886126	-1.73613	266.316	2	1	3	TRUE	TRUE	-6.3	0.142054	0.113874	0.673613	0	0.54375
680	CC1CCN(C(C)(C)O)CCN1C(=O)c1ccccc1F	0.376209	2.0905	2.93158	0.908112	-1.39454	294.37	2	1	3	TRUE	TRUE	-6	0.21462	0.0918884	0.639454	0	0.5625
681	CC(C)(O)CN1CCN(CCNC(=O)c2ccccc2F)CC1	0.36992	0.944	2.04255	0.818198	-1.6055	323.412	2	2	4	TRUE	TRUE	-6.3	0.115839	0.181802	0.66055	0	0.54375
682	O=C1NC(=O)C(CC(=O)c2ccc(Br)cc2)O1	0.356088	1.6569	2.80187	0.861329	-0.224839	298.092	2	1	4	TRUE	TRUE	-6.3	0.200208	0.138671	0.522484	0	0.54375
683	CC1(C)CC(Nc2ccc(N)cc2CCNCCO)CCO1	0.416597	1.7627	3.1064	0.455914	0.119483	307.438	2	4	5	TRUE	TRUE	-6.2	0.234044	0.544086	0.488052	0	0.55
684	CC1(C)CNC(c2cccc(OO)c2Br)CO1	0.40253	2.7404	3.87259	0.65134	1.12626	302.168	2	2	4	TRUE	TRUE	-5.6	0.319176	0.34866	0.387374	0	0.5875
685	CC1(CC=Cc2ccc(Br)c(OO)c2)CNC(=O)OC1	0.391444	3.4503	3.8222	0.649659	1.30057	342.189	2	2	4	TRUE	TRUE	-5.9	0.313577	0.350341	0.369943	0	0.56875
686	CC1(COCO)OCCCN1Cc1ccc(N)cc1Br	0.579295	1.9362	3.69178	0.630611	0.259065	345.237	2	2	5	FALSE	TRUE	-4.8	0.299087	0.369389	0.474093	1	0.637499
687	CC1(C)CC(NC2=CC=C(N)C=CC2Br)CCCO1	0.407049	2.9835	4.38006	0.766743	0.407274	327.266	2	2	3	TRUE	TRUE	-5.5	0.375562	0.233257	0.459273	0	0.59375
688	CC1(C=C=O)CC(Nc2ccc(N)cc2Br)CCCO1	0.430042	3.1588	3.94493	0.655878	-0.0146077	339.233	2	2	4	TRUE	TRUE	-5.2	0.327215	0.344122	0.501461	0	0.6125
689	O=C1NCCCC(=O)C(CC(O)c2ccc(Br)cc2)O1	0.497438	2.3303	3.43978	0.884107	0.361658	342.189	2	2	4	FALSE	TRUE	-6.3	0.271087	0.115893	0.463834	1	0.54375
690	Cc1ccccc1NC(=O)C1=N(Oc2ccccc2)CNC1	0.827373	2.46492	2.7854	0	-0.932352	296.35	3	2	3	FALSE	TRUE	99	0.198378	1	0.593235	1	1
691	CC1CCN(CC(C)(C)O)CCN1C(=O)Nc1ccccc1F	0.334373	2.5247	2.68059	0.898585	-1.64961	323.412	2	2	3	TRUE	TRUE	-7.6	0.186732	0.101415	0.664961	0	0.4625
692	CC1OCCCC(Nc2ccc(N)cc2Br)CC1=O	0.522644	2.9699	3.3922	0.819916	-0.251203	327.222	2	2	4	FALSE	TRUE	-6	0.2658	0.180084	0.52512	1	0.5625
693	O=C1NC(=O)C(COCCOOc2ccc(Cl)cc2)O1	0.443172	1.302	3.26648	0.464219	0.0415632	301.682	2	1	6	TRUE	TRUE	-5.3	0.251831	0.535781	0.495844	0	0.60625
694	CC(C)(O)ON1CCN(C(=O)c2ccccc2F)CC1	0.382372	1.2435	2.46098	0.84765	-1.18171	282.315	2	1	4	TRUE	TRUE	-5.7	0.162331	0.15235	0.618171	0	0.58125
695	C=C(c1ccccc1)C(C)c1ccc(ON)cc1CCC	0.383445	4.7085	3.0237	0.778285	0.0620655	281.399	2	1	2	TRUE	TRUE	-5.7	0.224856	0.221715	0.493793	0	0.58125
696	Cc1ccccc1NC(=O)N(CCO)Cc1ccccc1	0.376167	3.02142	1.70718	0.88643	-1.78525	284.359	2	2	2	TRUE	TRUE	-5.6	0.078576	0.11357	0.678525	0	0.5875
697	CC(C)(O)CN1CCN(C(=O)Cc2cc(Cl)ccc2F)CC1	0.362096	1.9367	2.17664	0.918312	-1.535	328.815	2	1	3	TRUE	TRUE	-6.1	0.130738	0.0816877	0.6535	0	0.55625
698	CCCNc1cc(ON)cc(C)c1NC(=O)c1ccccc1	0.403063	3.32172	2.25192	0.715136	-1.16223	299.374	2	3	4	TRUE	TRUE	-5.5	0.139102	0.284864	0.616223	0	0.59375
699	Cc1cccc(CO)c1NC(=O)c1cccc(Br)c1	0.336373	3.50212	1.81673	0.909223	-1.16835	320.186	2	2	2	TRUE	TRUE	-6.7	0.0907477	0.0907774	0.616835	0	0.51875
700	CCCC1=C(NC(=O)c2ccccc2)C=CNC=N1	0.380416	2.5733	2.96798	0.868443	-0.501935	255.321	2	2	3	TRUE	TRUE	-5.6	0.218665	0.131557	0.550194	0	0.5875
701	CC1(O)COCN(Cc2ccc(N)cc2Br)CCCO1	0.505087	1.9362	3.86072	0.802143	-0.38647	345.237	2	2	5	FALSE	TRUE	-7.1	0.317858	0.197857	0.538647	1	0.49375
702	CC1(CSc2ccc(Br)cc2)CNC(=O)OC1	0.3853	3.2873	3.43858	0.869819	-0.147189	316.22	2	1	3	TRUE	TRUE	-5.5	0.270954	0.130181	0.514719	0	0.59375
703	Cc1cccc(CO)c1NC(=O)c1cccc(Cl)n1	0.520254	2.78802	2.08482	0.84758	-1.2507	276.723	2	2	3	FALSE	TRUE	-5.7	0.120536	0.15242	0.62507	1	0.58125
704	CCCC1=CC=CC(ON)=CC=C1NC(=O)c1ccccc1	0.484689	3.3708	2.9951	0.818768	0.100887	296.37	2	2	3	FALSE	TRUE	-7	0.221677	0.181232	0.489911	1	0.5
705	CC1(C)CNC(Br)(c2ccccc2)CO1	0.425743	2.6327	3.66467	0.625386	0.467373	270.17	2	1	2	TRUE	TRUE	-5.1	0.296075	0.374614	0.453263	0	0.61875
706	CC(N1CCN(C(=O)c2ccccc2F)CC1)C(C)(C)O	0.37314	1.7429	2.65195	0.923337	-1.26769	294.37	2	1	3	TRUE	TRUE	-5.8	0.18355	0.0766633	0.626769	0	0.575
707	Cc1cccc(CO)c1[SH](COCC=O)c1ccccc1	0.601201	3.07952	4.00113	0.469326	0.119759	304.411	2	2	3	FALSE	TRUE	-5.1	0.333459	0.530674	0.488024	1	0.61875
708	CC(C)C=C1NC(=O)C(CC(O)c2ccc(Br)cc2)O1	0.362969	2.885	3.79279	0.886152	0.896215	340.217	2	2	3	TRUE	TRUE	-5.9	0.31031	0.113848	0.410379	0	0.56875
709	O=C1NC(=O)C(CC2=CCOC=C(Br)C(Cl)=C2)O1	0.483058	2.3271	4.39338	0.841585	0.790481	334.553	2	1	4	FALSE	TRUE	-7.4	0.377042	0.158415	0.420952	1	0.475
710	CC1(C)CNC(C2=CC=C2Br)CO1	0.401014	1.9722	4.36832	0.760992	1.06165	244.132	2	1	2	TRUE	TRUE	-5.4	0.374257	0.239008	0.393835	0	0.6
711	O=C1NC(=O)C(CC(O)Cc2ccccc2)O1	0.38442	0.6151	3.11495	0.801562	0.799883	235.239	2	2	4	TRUE	TRUE	-5.2	0.234994	0.198438	0.420012	0	0.6125
712	CC1(C(O)CC=Cc2ccc(Br)cc2)CNC(=O)OC1	0.337596	2.9594	3.78948	0.886028	0.982394	340.217	2	2	3	TRUE	TRUE	-6.8	0.309942	0.113972	0.401761	0	0.5125
713	CC1(C)CC(C(=O)c2ccc(N)cc2Br)CCCO1	0.401549	3.8093	3.00849	0.664077	-0.267511	326.234	2	1	3	TRUE	TRUE	-5.8	0.223166	0.335923	0.526751	0	0.575
714	O=C1CCNC(=O)C(CC(O)Cc2ccc(Cl)cc2)O1	0.337209	1.0652	3.29424	0.815142	1.16813	297.738	2	2	4	TRUE	TRUE	-6.8	0.254915	0.184858	0.383187	0	0.5125
715	O=C1NC(=CO)C(CC(O)Cc2ccc(Cl)cc2)O1	0.382854	2.1413	3.72498	0.739886	0.516611	283.711	2	3	4	TRUE	TRUE	-6.1	0.302775	0.260114	0.448339	0	0.55625
716	CC1(C)OCCCC(Nc2ccc(O)cc2Br)C1=O	0.363155	3.0933	3.24845	0.819339	0.196518	328.206	2	2	4	TRUE	TRUE	-6.3	0.249828	0.180661	0.480348	0	0.54375
717	Cc1cccc(CO)c1NC(=O)c1ccn(Br)c1	0.38261	2.69912	2.67074	0.915731	-1.08362	309.163	2	2	3	TRUE	TRUE	-5.4	0.185637	0.0842688	0.608362	0	0.6
718	CC(C)=C1NC(=O)C(C)C(CC(O)c2ccc(Br)cc2)O1	0.366941	3.2751	3.94081	0.875982	0.696855	354.244	2	2	3	TRUE	TRUE	-6	0.326757	0.124018	0.430315	0	0.5625
719	Cc1nccc(CO)c1NC(=O)c1ccccc1	0.372354	2.13462	1.98513	0.866331	-0.633527	242.278	2	2	3	TRUE	TRUE	-5.4	0.109459	0.133669	0.563353	0	0.6
720	CC1(C)CN(Cc2ccc(C#N)cc2Br)CCCO1	0.361529	3.32168	2.51098	0.837584	-1.4415	323.234	2	0	3	TRUE	TRUE	-6.7	0.167887	0.162416	0.64415	0	0.51875
721	Cc1cccc(CC=O)c1NC(=O)c1ccccc1	0.500565	2.98872	1.8949	0.851321	-0.68346	253.301	2	1	2	FALSE	TRUE	-6	0.0994336	0.148679	0.568346	1	0.5625
722	CNC(=O)c1cc(ON)ccc1NC(=O)c1ccccc1	0.348937	1.551	1.94	0.742927	-1.18538	285.303	2	3	4	TRUE	TRUE	-7.2	0.104445	0.257073	0.618538	0	0.4875
723	CC(C#N)CN1CCN(C(=O)c2ccccc2F)CC1	0.383545	1.74318	2.48067	0.84395	-2.14246	275.327	2	0	3	TRUE	TRUE	-6.2	0.164519	0.15605	0.714246	0	0.55
724	COc1cccc(CO)c1NC(=O)c1ccccc1	0.36382	2.4398	1.7287	0.884058	-0.498322	257.289	2	2	3	TRUE	TRUE	-5.4	0.0809661	0.115942	0.549832	0	0.6
725	CC1CCN(CC(C)(C)O)CCN1C(=O)C1=CC=CC=CC=C1F	0.530589	2.5859	3.57525	0.862668	-0.46903	334.435	2	1	3	FALSE	TRUE	-5.7	0.286139	0.137332	0.546903	1	0.58125
726	COc1cccc(CO)c1NC(=O)c1cccc(Br)c1	0.368394	3.2023	1.92334	0.901455	-0.776208	336.185	2	2	3	TRUE	TRUE	-5.4	0.102594	0.0985449	0.577621	0	0.6
727	CC1(C)CN(C(O)c2ccc(N)cc2Br)CCCO1	0.381075	2.5231	3.35637	0.818873	-0.370772	329.238	2	2	4	TRUE	TRUE	-6	0.261818	0.181127	0.537077	0	0.5625
728	CCOCC(C)(O)CN1CCC(O)N(C(=O)c2ccccc2F)CC1	0.404342	1.0795	3.31409	0.799788	-1.10565	354.422	2	2	5	TRUE	TRUE	-5.6	0.257121	0.200212	0.610565	0	0.5875
729	O=C1NC(=O)C(CC(O)c2ccccc2Cl)O1	0.381863	1.3985	3.27744	0.856036	0.0522034	255.657	2	2	4	TRUE	TRUE	-5.5	0.253049	0.143964	0.49478	0	0.59375
730	CCCc1cc(ON)ccc1NCCC(=O)c1ccccc1	0.415461	3.5765	2.22173	0.577351	-0.685776	298.386	2	2	4	TRUE	TRUE	-5.5	0.135748	0.422649	0.568578	0	0.59375
731	CC1(C)OCCCC(NC2=C(Br)C=C(N)C=CN2F)C1=O	0.384609	2.2231	4.54013	0.739591	0.364958	360.227	2	2	5	TRUE	TRUE	-6.6	0.393348	0.260409	0.463504	0	0.525
732	CC1C(=O)CC(C(C)(C)O)CCN1C(=O)C1=CC=CC=CC=C1F	0.454536	2.8593	4.14746	0.845255	0.602132	333.403	2	1	3	FALSE	TRUE	-8.4	0.349717	0.154745	0.439787	1	0.4125
733	CC(C)(C)CC1CCN(C(=O)Nc2ccccc2F)C(=O)C1	0.374236	4.0324	2.85913	0.896413	-1.40746	306.381	2	1	2	TRUE	TRUE	-6.1	0.20657	0.103587	0.640746	0	0.55625
734	CC1(C)CN=CCC(Cc2ccc(N)cc2Br)CCCO1	0.528747	4.2399	4.01586	0.808715	0.12654	353.304	2	1	3	FALSE	TRUE	-6	0.335096	0.191285	0.487346	1	0.5625
735	CC(C)(O)C1CCN(C(=O)NCc2ccccc2F)C(=O)C1	0.361702	2.0448	2.91515	0.897599	-0.854659	308.353	2	2	3	TRUE	TRUE	-6.3	0.212795	0.102401	0.585466	0	0.54375
736	CCCNc1cccc(C)c1NC(=O)n1cccc1	0.384614	3.69862	2.45445	0.876901	-1.26347	257.337	2	2	3	TRUE	TRUE	-5.5	0.161605	0.123099	0.626347	0	0.59375
737	CC(C)(O)C1CCN(S(=O)(=O)c2ccccc2F)C(=O)C1	0.355798	1.5239	2.97546	0.917584	-0.761765	315.366	2	1	4	TRUE	TRUE	-6.4	0.219496	0.0824163	0.576177	0	0.5375
738	CC1(C)OCCCC(Nc2ccc(C#N)cc2Br)C1=O	0.351126	3.25938	3.27463	0.89979	-0.674326	337.217	2	1	4	TRUE	TRUE	-6.8	0.252736	0.10021	0.567433	0	0.5125
739	O=C1NC(=O)C(CCCCc2ccc(Br)cc2)O1	0.370354	2.7969	2.76582	0.850705	0.342659	312.163	2	1	3	TRUE	TRUE	-5.5	0.196202	0.149295	0.465734	0	0.59375
740	CC(C)(O)CN=CN1CCN(C(=O)Nc2ccccc2F)C(=O)C1	0.414278	1.301	3.07406	0.641046	-1.23039	336.367	2	2	4	TRUE	TRUE	-6	0.230451	0.358954	0.623039	0	0.5625
741	CCCCNCC(O)CN1CCN(C(=O)c2ccccc2F)CC1	0.417924	1.3341	2.46704	0.70302	-1.65483	337.439	2	2	4	TRUE	TRUE	-5.4	0.163004	0.29698	0.665483	0	0.6
742	CC1(CC=Cc2ccc(Br)cc2NCC=O)COC1=O	0.538856	3.0263	3.71861	0.639914	0.776644	338.201	2	1	4	FALSE	TRUE	-6	0.302068	0.360086	0.422336	1	0.5625
743	CC1C(=O)C(C)(C)OCCCC1Nc1ccc(N)cc1Br	0.525216	3.606	3.59721	0.795891	0.0367888	355.276	2	2	4	FALSE	TRUE	-6	0.288579	0.204109	0.496321	1	0.5625
744	CC1C(=O)CC(C(C)(C)CCCO)CCN1C(=O)c1ccccc1F	0.356326	3.4342	3.3721	0.885873	-0.415867	349.446	2	1	3	TRUE	TRUE	-6.6	0.263566	0.114127	0.541587	0	0.525
745	O=C1NC(=O)C(CC(O)c2ccc(Br)cc2Cl)O1	0.375606	2.161	3.45454	0.888019	-0.00786061	334.553	2	2	4	TRUE	TRUE	-5.7	0.272726	0.111981	0.500786	0	0.58125
746	CC1(NCC(O)CC=Cc2ccc(Br)cc2)CNC(=O)OC1	0.400562	2.3014	3.86349	0.71985	0.756318	369.259	2	3	4	TRUE	TRUE	-5.5	0.318166	0.28015	0.424368	0	0.59375
747	CCOOc1cc(ON)ccc1NC(=O)c1ccccc1	0.372384	2.5217	2.33464	0.630132	-0.510297	288.303	2	2	5	TRUE	TRUE	-6.8	0.148293	0.369868	0.55103	0	0.5125
748	CC(C)C1CCNC(=O)C(CC(O)c2ccc(Br)cc2)O1	0.377295	2.8023	3.70209	0.872353	0.680669	356.26	2	2	3	TRUE	TRUE	-5.5	0.300232	0.127647	0.431933	0	0.59375
749	Cc1cccc(CO)c1NC(COC=O)c1ccccc1	0.507276	2.81352	2.84208	0.768027	-0.0178212	285.343	2	2	4	FALSE	TRUE	-6.4	0.204675	0.231973	0.501782	1	0.5375
750	Cc1cccc(CO)c1NC(=O)C1=CC=CC=CC=C1	0.487608	3.03442	2.80494	0.884014	-0.217212	267.328	2	2	2	FALSE	TRUE	-6.6	0.200549	0.115986	0.521721	1	0.525
751	CC1(CC=Cc2ccc(Br)cc2)CNC(=O)N1C1CO1	0.520738	2.9926	3.86905	0.858795	0.585698	337.217	3	1	2	FALSE	TRUE	-5.7	0.318784	0.141205	0.44143	1	0.58125
752	Cn1cc(Br)c(NC2CCCOC(C)(C)C2=O)n1	0.390254	2.1212	3.62951	0.907945	-0.475563	316.199	2	1	5	TRUE	TRUE	-5.4	0.292168	0.0920553	0.547556	0	0.6
753	CC1(CC=Cc2ccco2)CNC(=O)OC1	0.385846	2.429	3.77688	0.852367	0.552502	221.256	2	1	3	TRUE	TRUE	-5.4	0.308543	0.147633	0.44475	0	0.6
754	CC1CC(C)(CC=Cc2ccc(Br)cc2)COC1=O	0.34676	4.4417	3.59609	0.768745	1.11143	323.23	2	0	2	TRUE	TRUE	-6.9	0.288454	0.231255	0.388857	0	0.50625
755	CNC(O)C1CC(C(C)(C)O)CCN1C(=O)c1ccccc1F	0.378954	1.3552	3.68029	0.731311	-0.111762	324.396	2	3	4	TRUE	TRUE	-6.6	0.297811	0.268689	0.511176	0	0.525
756	CC1(C(O)CC=Cc2ccc(Br)cc2)CCOC(=O)NC1	0.343476	3.3495	3.74968	0.871926	0.855128	354.244	2	2	3	TRUE	TRUE	-6.7	0.30552	0.128074	0.414487	0	0.51875
757	CC1C(=O)NC(C(C)(C)O)CCN1C(=O)c1ccccc1F	0.346571	1.3158	3.30436	0.865445	-0.541551	308.353	2	2	3	TRUE	TRUE	-7.1	0.25604	0.134555	0.554155	0	0.49375
758	CC1(C(O)CC=Cc2ccc(Br)cc2)CCC(=O)NC1	0.37107	3.1296	3.62462	0.886193	0.891883	338.245	2	2	2	TRUE	TRUE	-5.5	0.291624	0.113807	0.410812	0	0.59375
759	CC1(C(O)CC=CC2=CC=C(Br)C=CO2)CNC(=O)OC1	0.378043	2.7463	4.98578	0.812963	1.52351	356.216	2	2	4	TRUE	TRUE	-6.1	0.442864	0.187037	0.347649	0	0.55625
760	CC(C)(O)CN1CCN(C(=O)c2ccoccccc2F)CC1	0.47628	2.0718	2.8585	0.925494	-1.2795	322.38	2	1	4	FALSE	TRUE	-7.4	0.2065	0.0745063	0.62795	1	0.475
761	CC(C)(CC=O)CN1CCC(O)N(C(=O)c2ccccc2F)CC1	0.526133	1.9072	3.11754	0.834609	-0.947582	336.407	2	1	4	FALSE	TRUE	-6	0.235282	0.165391	0.594758	1	0.5625
762	CCCNC1=CC=CC1(C)NC(=O)c1ccccc1	0.377006	2.6284	3.25379	0.85	-0.136211	256.349	2	2	2	TRUE	TRUE	-5.8	0.250421	0.15	0.513621	0	0.575
763	CC(C)(O)CN1CCN(C(=O)c2ccccc2F)C(=O)C1	0.355344	0.881	2.38129	0.840836	-1.18514	294.326	2	1	4	TRUE	TRUE	-6.7	0.153476	0.159164	0.618514	0	0.51875
764	Cc1cccc(O)c1NC(=O)c1ccccc1	0.375148	2.95292	1.58595	0.774778	-0.732106	227.263	2	2	2	TRUE	TRUE	-5.6	0.0651053	0.225222	0.573211	0	0.5875
765	CC(C)(O)C1CCN(CC(=O)Nc2ccccc2F)C(=O)C1	0.382135	1.7737	2.69225	0.890486	-1.14906	308.353	2	2	3	TRUE	TRUE	-5.6	0.188028	0.109514	0.614906	0	0.5875
766	CCOCCC1C(=O)CC(C(C)(C)O)CCN1C(=O)c1ccccc1F	0.370062	2.8131	3.3969	0.787467	-0.365784	365.445	2	1	4	TRUE	TRUE	-6.6	0.266322	0.212533	0.536578	0	0.525
767	CCCNc1cccc(C)c1NC(=O)Cc1ccccc1	0.364527	3.99812	1.79987	0.840548	-1.34616	282.387	2	2	2	TRUE	TRUE	-6.1	0.088874	0.159452	0.634616	0	0.55625
768	O=C1NC(=O)C(CC(O)c2ccc(F)cc2)O1	0.344655	0.8842	3.19897	0.820691	0.11056	239.202	2	2	4	TRUE	TRUE	-7	0.24433	0.179309	0.488944	0	0.5
769	CC1CN(CC(C)(C)O)CCN1C(=O)c1ccccc1F	0.359892	1.7429	2.64228	0.923337	-1.47608	294.37	2	1	3	TRUE	TRUE	-6.4	0.182476	0.0766633	0.647608	0	0.5375
770	CC1(C)CN(C(=O)c2ccc(N)cc2Br)CCCO1	0.373833	2.6724	2.43584	0.807053	-0.955934	327.222	2	1	3	TRUE	TRUE	-6.1	0.159538	0.192947	0.595593	0	0.55625
771	CC1(C)OCCN(c2ccc(N)cc2Br)C1=O	0.39191	2.1731	2.71691	0.808627	-0.42481	299.168	2	1	3	TRUE	TRUE	-5.3	0.190768	0.191373	0.542481	0	0.60625
772	CC(C)C(C)(O)C1CCN(C(=O)Nc2ccccc2F)C(=O)C1	0.335714	3.0032	3.34544	0.898562	-0.817043	322.38	2	2	3	TRUE	TRUE	-7.5	0.260604	0.101438	0.581704	0	0.46875
773	CC(C)C(C)(O)CN1CCN(C(=O)c2ccccc2F)CC1	0.381945	1.9905	2.67226	0.924954	-1.31511	308.397	2	1	3	TRUE	TRUE	-5.5	0.185807	0.0750464	0.631511	0	0.59375
774	Cc1ccccc1NC(=O)N(C)Cc1ccc(F)cc1	0.328642	3.79802	1.63148	0.905275	-2.29355	272.323	2	1	1	TRUE	TRUE	-7.5	0.0701646	0.094725	0.729355	0	0.46875
775	CCCc1cc(ON)ccc1NCCOc1ccccc1	0.440615	3.3825	2.14117	0.576745	-0.842581	286.375	2	2	4	TRUE	TRUE	-4.6	0.126796	0.423255	0.584258	0	0.649999
776	COCC(C)(O)CN1CCC(C)N(C(=O)Nc2ccccc2F)CC1	0.398711	2.1512	3.14326	0.851349	-1.60433	353.438	2	2	4	TRUE	TRUE	-5.7	0.238141	0.148651	0.660433	0	0.58125
777	O=C1CCCCCCNC(=O)C(CC(O)Cc2ccc(Cl)cc2)O1	0.492631	2.6256	3.64937	0.815786	0.864228	353.846	2	2	4	FALSE	TRUE	-6.7	0.294375	0.184214	0.413577	1	0.51875
778	CC1(CC=Cc2ccc(Br)cc2)COC1=O	0.385052	3.4155	3.18412	0.793484	1.10077	281.149	2	0	2	TRUE	TRUE	-5.1	0.24268	0.206516	0.389923	0	0.61875
779	CC(C)(C)OC1CCN(C(=O)c2ccccc2F)C(=O)C1	0.380571	2.772	2.8341	0.787714	-0.979246	293.338	2	0	3	TRUE	TRUE	-6.2	0.203788	0.212286	0.597925	0	0.55
780	CC(C)(O)C1CCN(C(=O)Nc2cc(OF)ccc2F)C(=O)C1	0.357303	2.6304	3.32598	0.893885	-0.803112	328.315	2	2	4	TRUE	TRUE	-6.7	0.258442	0.106115	0.580311	0	0.51875
781	CCCc1cc(ON)ccc1NC(=O)C1=CN=CC=CC=C1	0.496058	2.9108	3.20529	0.820351	-0.289739	297.358	2	2	4	FALSE	TRUE	-6.9	0.245033	0.179649	0.528974	1	0.50625
782	O=C1OCCCOCC(CC(O)c2ccc(Br)cc2)O1	0.509107	2.8147	3.74837	0.853784	0.00339562	345.189	2	1	5	FALSE	TRUE	-6.4	0.305374	0.146216	0.49966	1	0.5375
783	CC(C)(O)CN1CCCCCN(C(=O)c2ccccc2F)CC1	0.507089	2.5247	2.42357	0.929857	-1.52555	322.424	2	1	3	FALSE	TRUE	-6.1	0.158175	0.0701429	0.652555	1	0.55625
784	CC(C)c1cc(ON)ccc1NC(=O)C1=CNC=CC=C1	0.388439	2.558	3.12983	0.743075	-0.380022	285.347	2	3	4	TRUE	TRUE	-6	0.236648	0.256925	0.538002	0	0.5625
785	Cc1cccc(CO)c1NC(=O)N(C)c1cccc(Br)c1	0.380864	3.91812	2.19906	0.882588	-1.34157	349.228	2	2	2	TRUE	TRUE	-5.5	0.133229	0.117412	0.634157	0	0.59375
786	CC1(CCCCC=Cc2ccc(Br)cc2)CNC(=O)OC1	0.375031	4.7688	3.31347	0.749296	1.07537	352.272	2	1	2	TRUE	TRUE	-5.8	0.257052	0.250704	0.392463	0	0.575
787	CC1CCN(CC(C)(C)O)CCN1C(=O)c1ccccccoc1F	0.500799	2.8504	3.53247	0.910711	-0.974216	350.434	2	1	4	FALSE	TRUE	-6.8	0.281385	0.0892888	0.597422	1	0.5125
788	CC(C)NOCCN1CCN(C(=O)c2ccccc2F)CC1	0.393782	1.5131	2.28721	0.639035	-1.77483	309.385	2	1	4	TRUE	TRUE	-6.6	0.143023	0.360965	0.677483	0	0.525
789	CC(C)C1(C)OCCCC(Nc2ccc(N)cc2Br)C1=O	0.37126	3.606	3.672	0.813433	-0.0286218	355.276	2	2	4	TRUE	TRUE	-6.4	0.296888	0.186567	0.502862	0	0.5375
790	Cc1cccc(C#N)c1NC(=O)c1cccc(Br)c1	0.355087	3.8815	1.97236	0.914084	-1.79154	315.17	2	1	2	TRUE	TRUE	-6.4	0.108039	0.0859157	0.679154	0	0.5375
791	CCCNc1cccc(C)c1NC(=C=O)c1ccccc1	0.412563	4.10152	2.50384	0.782635	-0.909822	280.371	2	2	3	TRUE	TRUE	-4.8	0.167093	0.217365	0.590982	0	0.637499
792	CC(C)=C1NC(=O)C(CC(CO)OCc2ccc(Br)cc2)O1	0.398151	2.4831	3.74339	0.807578	0.476849	370.243	2	2	4	TRUE	TRUE	-5.2	0.304821	0.192422	0.452315	0	0.6125
793	CC1=CCC(C(O)CC=Cc2ccc(Br)cc2)CNC(=O)OC1	0.513554	3.9057	4.21707	0.77924	1.14583	380.282	2	2	3	FALSE	TRUE	-6.3	0.357452	0.22076	0.385417	1	0.54375
794	C=CCNOc1ccc(NC(=O)c2ccccc2)c(CCC)c1	0.420271	3.9608	2.3655	0.440651	-0.808256	310.397	2	2	3	TRUE	TRUE	-6.2	0.151722	0.559349	0.580826	0	0.55
795	CC(=CCC(O)C1(C)CNC(=O)OC1)c1ccc(Br)cc1	0.365307	3.3495	3.87449	0.871926	0.778126	354.244	2	2	3	TRUE	TRUE	-6	0.319388	0.128074	0.422187	0	0.5625
796	CC1CCN(CC(C)(C)O)C(O)CN1C(=O)c1ccccc1F	0.364734	1.4514	3.39794	0.883295	-0.76242	324.396	2	2	4	TRUE	TRUE	-6.5	0.266438	0.116705	0.576242	0	0.53125
797	CC1CCN(CC(C)(C)O)CCN1C(=O)c1ncccc1F	0.384453	1.528	2.94419	0.919788	-1.32439	309.385	2	1	4	TRUE	TRUE	-5.6	0.216021	0.0802122	0.632439	0	0.5875
798	CC1(C)CN(CC2=CC=CONCC(F)C=C2Br)CCCO1	0.489501	3.0791	4.79171	0.804547	0.027493	375.282	2	1	4	FALSE	TRUE	-8	0.421301	0.195453	0.497251	1	0.4375
799	CCCc1cc(ON)ccc1NSCOOC(=O)c1ccccc1	0.473739	3.6978	3.03297	0.234975	-0.0651303	348.424	2	2	7	TRUE	TRUE	-5.3	0.225886	0.765025	0.506513	0	0.60625
800	CC(C)=C1NC(=O)C(C)C(C(=O)c2ccc(Br)cc2)O1	0.369302	3.0343	3.66016	0.843625	0.168347	338.201	2	1	3	TRUE	TRUE	-6.2	0.295574	0.156375	0.483165	0	0.55
801	CC(C)OCC(O)C1CCN(C(=O)c2ccccc2F)C(=O)C1	0.36843	1.9904	3.2828	0.841686	-0.732991	323.364	2	1	4	TRUE	TRUE	-6.5	0.253645	0.158314	0.573299	0	0.53125
802	CC1(CC=CC2=CC=CC=C(Br)C=C2)CNC(=O)OC1	0.504992	4.01	4.47742	0.845651	1.18284	336.229	2	1	2	FALSE	TRUE	-6.4	0.386381	0.154349	0.381716	1	0.5375
803	CC(C)(O)C1CCN(CC(O)c2ccccc2F)C(=O)C1	0.387759	1.8686	3.22583	0.891207	-0.394585	295.354	2	2	3	TRUE	TRUE	-5.3	0.247315	0.108793	0.539458	0	0.60625
804	CC1(C)OC(=O)CCC(Nc2ccc(N)cc2Br)C1=O	0.378383	2.4965	3.29822	0.638061	0.436157	341.205	2	2	5	TRUE	TRUE	-6.6	0.255358	0.361939	0.456384	0	0.525
805	CC1(C)CN(Cc2ccccc2Br)CCCO1	0.393575	3.45	2.22687	0.828949	-1.10158	298.224	2	0	2	TRUE	TRUE	-5.2	0.136319	0.171051	0.610158	0	0.6125
806	COCC1CCN(CC(C)(C)O)CCN1C(=O)c1ccccc1F	0.36829	1.7595	2.77102	0.888844	-1.20097	338.423	2	1	4	TRUE	TRUE	-6.2	0.19678	0.111156	0.620097	0	0.55
807	CC(C)(O)C1CCN(C(=O)c2ccccc2F)CNC(=O)C1	0.489123	1.5225	3.03455	0.870165	-0.492159	308.353	2	2	3	FALSE	TRUE	-6.9	0.226061	0.129835	0.549216	1	0.50625
808	CCCc1cc(ON)ccc1NCc1ccccc1	0.398075	3.5037	2.05192	0.777531	-0.721801	256.349	2	2	3	TRUE	TRUE	-5	0.11688	0.222469	0.57218	0	0.625
809	CC(C)(O)C1CCN(CCC(=O)Nc2ccccc2F)C(=O)C1	0.357916	2.1638	2.72591	0.872663	-1.11305	322.38	2	2	3	TRUE	TRUE	-6.6	0.191768	0.127337	0.611305	0	0.525
810	CC1(C(O)CC=Cc2ccc(Br)c(O)c2)CNC(=O)OC1	0.364008	2.665	4.04325	0.775154	1.27431	356.216	2	3	4	TRUE	TRUE	-6.4	0.338139	0.224846	0.372569	0	0.5375
811	CC(C)(O)CN1CCN(CCC(=O)c2ccccc2F)CC1	0.37109	1.787	2.13285	0.813842	-1.16851	308.397	2	1	4	TRUE	TRUE	-6.1	0.125872	0.186158	0.616851	0	0.55625
812	CC(C)(O)CN1CCC(O)N(C(=O)c2ccccc2OCC=O)C1	0.509318	0.459	3.29614	0.733668	-0.25019	336.388	2	2	6	FALSE	TRUE	-6.9	0.255127	0.266332	0.525019	1	0.50625
813	CC(C)(O)CN1CCC(C(=O)c2ccccc2F)C1	0.389849	2.1012	2.59954	0.847575	-1.36289	265.328	2	1	3	TRUE	TRUE	-5.6	0.177727	0.152425	0.636289	0	0.5875
814	CC1C(=O)CC(C(C)(C)O)CCN1C(C)c1ccccc1F	0.371991	3.3272	3.68753	0.930973	0.0745435	307.409	2	1	3	TRUE	TRUE	-5.7	0.298614	0.069027	0.492546	0	0.58125
815	CC1C(=O)CC(C(C)(C)O)CCN1C(=O)c1cccc(OF)c1F	0.311383	2.6697	3.75871	0.91783	0.0276475	341.354	2	1	4	TRUE	TRUE	-8.1	0.306523	0.0821698	0.497235	0	0.43125
816	CC1C(=O)CC(C(C)(C)O)CCN1C(=O)Nc1ccc(F)cc1F	0.322362	2.9372	3.34743	0.869587	-0.715482	340.37	2	2	3	TRUE	TRUE	-8.1	0.260825	0.130413	0.571548	0	0.43125
817	CC1=C(NC(=O)c2cccc(Br)c2)C(=C(C)CO)C=C1	0.3508	3.3315	2.87474	0.890798	-0.0684183	334.213	2	2	2	TRUE	TRUE	-6.3	0.208305	0.109202	0.506842	0	0.54375
818	CCCc1cc(ON)ccc1NCCCC(=O)c1ccccc1	0.463883	3.9666	2.21679	0.417659	-0.60897	312.413	2	2	4	TRUE	TRUE	-4.5	0.135199	0.582341	0.560897	0	0.656249
819	CC1(C)CN(Cc2ccc(N)cc2Br)CCCCCO1	0.528651	3.8124	2.81787	0.831565	-0.863837	341.293	2	1	3	FALSE	TRUE	-5.7	0.201985	0.168435	0.586384	1	0.58125
820	O=C1CC(CC(O)c2ccc(Br)cc2)O1	0.386229	2.1881	2.97578	0.85702	0.714072	271.11	2	1	3	TRUE	TRUE	-4.8	0.219532	0.14298	0.428593	0	0.637499
821	CC(C)C(C)(O)C1CCN(C(=O)Nc2ccccc2F)C(=CO)C1	0.384726	3.876	3.75824	0.733614	-0.639754	336.407	2	3	3	TRUE	TRUE	-6.7	0.306471	0.266386	0.563975	0	0.51875
822	CC1(CCNCOc2ccc(Br)cc2)CNC(=O)OC1	0.423211	2.5112	3.43495	0.615581	0.674919	343.221	2	2	4	TRUE	TRUE	-5	0.27055	0.384419	0.432508	0	0.625
823	O=C1NC(=O)C(CC(O)C2(Br)C=C2)O1	0.453316	0.0759	4.51323	0.557382	1.09763	262.059	2	2	4	TRUE	TRUE	-4.6	0.390359	0.442618	0.390237	0	0.649999
824	CC1C(=O)CC(COCC(C)(C)O)CCN1C(=O)Nc1ccc(F)cc1F	0.36658	2.9538	3.45999	0.818173	-0.921506	384.423	2	2	4	TRUE	TRUE	-6.9	0.273333	0.181827	0.592151	0	0.50625
825	CC1(C(O)CC=Cc2ccc(Br)cc2)CCOCCC(=O)NC1	0.512054	3.1462	4.10375	0.84136	0.503736	382.298	2	2	3	FALSE	TRUE	-6.3	0.344861	0.15864	0.449626	1	0.54375
826	CCCNc1scc(C)c1NC(=O)c1ccccc1	0.379686	4.13072	2.14792	0.860359	-1.46867	274.389	2	2	3	TRUE	TRUE	-5.7	0.127547	0.139641	0.646867	0	0.58125
827	Cc1cc[nH]cccc(CO)c1NC(=O)c1ccccc1	0.526876	3.19212	2.61042	0.80911	-0.74557	282.343	2	3	2	FALSE	TRUE	-5.7	0.178935	0.19089	0.574557	1	0.58125
828	CC1CC(C(C)(C)O)CC(=O)C1C(=O)c1ccccc1F	0.377664	3.0107	3.61109	0.687994	0.334769	292.35	2	1	3	TRUE	TRUE	-6.6	0.290121	0.312006	0.466523	0	0.525
829	CC(C)(O)CN1CCC(O)N(C(=O)C2=CC=CC=CC=C2F)CC1	0.505375	1.5158	3.73225	0.820112	-0.166534	336.407	2	2	4	FALSE	TRUE	-6.8	0.303584	0.179888	0.516653	1	0.5125
830	CC1C(=O)CC(C(C)(C)O)CCC1C(=O)Nc1ccc(F)cc1F	0.368542	3.2957	3.46656	0.830588	-0.238195	339.382	2	2	3	TRUE	TRUE	-6.4	0.274062	0.169412	0.523819	0	0.5375
831	CC1C(=O)N(CC(C)(C)O)CCN1C(=O)c1cccc(OF)c1F	0.353467	1.5328	3.36531	0.90096	-0.74917	342.342	2	1	4	TRUE	TRUE	-6.8	0.262812	0.0990401	0.574917	0	0.5125
832	CC(C)c1cc(ON)cn1NC(=O)c1ccccc1	0.394807	2.2479	2.76258	0.827295	-0.951012	259.309	2	2	4	TRUE	TRUE	-5.4	0.195843	0.172705	0.595101	0	0.6
833	Cc1cccc(NCC(C)C)c1NC(=O)c1ccccc1	0.379896	4.31522	1.81155	0.85738	-1.07727	282.387	2	2	2	TRUE	TRUE	-5.3	0.0901721	0.14262	0.607727	0	0.60625
834	CC1(C=CC(O)CC=Cc2ccc(Br)cc2)CCOC(=O)NC1	0.376273	3.9057	3.97157	0.76204	1.21723	380.282	2	2	3	TRUE	TRUE	-6	0.330174	0.23796	0.378277	0	0.5625
835	CC(C)c1cc(ON)ccc1S(=O)(=O)c1ccccc1	0.371488	2.8953	2.24892	0.87935	-0.972452	291.372	2	1	4	TRUE	TRUE	-5.7	0.138769	0.12065	0.597245	0	0.58125
836	CC1(C)OCCCC(NC2=C(Br)C=CC=CC2)C1=O	0.346459	3.2253	4.12086	0.84667	0.748773	326.234	2	1	3	TRUE	TRUE	-7	0.346762	0.15333	0.425123	0	0.5
837	CC(CO)c1cc(ON)ccc1NC(=O)c1ccccc1	0.380818	2.2872	2.6271	0.736198	-0.523842	286.331	2	3	4	TRUE	TRUE	-6.1	0.180789	0.263802	0.552384	0	0.55625
838	CC1C(=O)CC(C(C)(C)O)CCN1CCC(=O)c1ccccc1F	0.369878	2.839	3.40374	0.840839	-0.129031	335.419	2	1	4	TRUE	TRUE	-6.2	0.267083	0.159161	0.512903	0	0.55
839	CCCNc1cccc(C)c1NC(=O)c1cccc(Cl)c1	0.35978	4.72262	1.86107	0.838589	-1.67627	302.805	2	2	2	TRUE	TRUE	-6.5	0.0956746	0.161411	0.667627	0	0.53125
840	CC(C)c1cc(ON)ccc1NCCc1ccccc1	0.371843	3.7171	2.09055	0.786464	-0.619432	270.376	2	2	3	TRUE	TRUE	-5.9	0.121172	0.213536	0.561943	0	0.56875
841	Cc1cccc(C(N)=O)c1NC(=O)c1cccc(Br)c1	0.36476	3.10872	1.76214	0.905848	-1.49487	333.185	2	2	2	TRUE	TRUE	-5.8	0.0846819	0.0941521	0.649487	0	0.575
842	CC1C(=O)CC(C(C)(C)O)CCN1C(=O)Nc1ccccc1F	0.330717	2.7981	3.26368	0.879457	-0.55454	322.38	2	2	3	TRUE	TRUE	-7.6	0.25152	0.120543	0.555454	0	0.4625
843	CC1(C(O)=Cc2ccc(Br)cc2)CCOC(=O)NC1	0.373612	3.4842	3.44801	0.818195	0.260212	326.19	2	2	3	TRUE	TRUE	-6	0.272001	0.181805	0.473979	0	0.5625
844	O=C1CCNC(=O)C(CC(O)CC2(Cl)C=C2)O1	0.448964	0.1066	4.4337	0.426795	1.86977	259.689	2	2	4	TRUE	TRUE	-5	0.381522	0.573205	0.313023	0	0.625
845	CC1(C)OCCCC(Nc2ccc(N)cc2Br)CCOC1=O	0.554653	3.3341	3.55236	0.616315	-0.0904071	371.275	2	2	5	FALSE	TRUE	-5.9	0.283596	0.383685	0.509041	1	0.56875
846	CC1C(=O)CC(C(C)(C)O)CCN1C(=O)Nc1ccc(F)c(F)c1F	0.319017	3.0763	3.4983	0.79854	-0.728167	358.36	2	2	3	TRUE	TRUE	-8.7	0.277589	0.20146	0.572817	0	0.39375
847	CC(F)Oc1cccc(C(=O)N2CCC(C(C)(C)O)CC(=O)C2C)c1F	0.330485	3.1007	3.91205	0.885658	-0.0674195	369.408	2	1	4	TRUE	TRUE	-7.7	0.323562	0.114342	0.506742	0	0.45625
848	CC1C(=O)CC(C(C)(C)O)C1C(=O)c1cccc(OF)c1F	0.353914	2.8839	4.17268	0.868385	0.629883	312.312	2	1	4	TRUE	TRUE	-6.7	0.35252	0.131615	0.437012	0	0.51875
849	CC(C)C(C)(O)C1CCN(CC(=O)Nc2ccccc2F)C(=O)C1	0.37642	2.4098	3.18842	0.867424	-1.09206	336.407	2	2	3	TRUE	TRUE	-6.2	0.243158	0.132576	0.609206	0	0.55
850	Cc1cccc(CO)c1NC(=O)c1ccc(Br)c(F)c1	0.315553	3.64122	1.96402	0.897717	-1.49475	338.176	2	2	2	TRUE	TRUE	-7.8	0.107113	0.102283	0.649475	0	0.45
851	CC(C)(O)C1CCN(C(=O)NCCc2ccccc2F)C(=O)C1	0.374704	2.0873	2.93931	0.891608	-0.740609	322.38	2	2	3	TRUE	TRUE	-5.8	0.215479	0.108392	0.574061	0	0.575
852	Cc1cccc(CO)c1NC(=O)CCCc1cccc(Br)c1	0.364377	4.21122	1.96006	0.80882	-0.840334	362.267	2	2	2	TRUE	TRUE	-6.1	0.106673	0.19118	0.584033	0	0.55625
853	CC(C)(O)C1CCN(C(=O)c2ccccc2N2CCCC2=O)C1	0.3548	2.0464	2.76033	0.928178	-0.849367	316.401	3	1	3	TRUE	TRUE	-6.3	0.195593	0.0718215	0.584937	0	0.54375
854	Cc1cccc(CO)c1NC(=O)Cc1ccccc1	0.348474	2.66852	1.68857	0.882072	-0.948837	255.317	2	2	2	TRUE	TRUE	-6.2	0.0765077	0.117928	0.594884	0	0.55
855	O=C1CCNC(C2=CC2)C(CC(O)Cc2ccc(Cl)cc2)O1	0.416938	2.2373	3.83269	0.644831	1.26344	321.804	3	2	4	TRUE	TRUE	-5	0.314743	0.355169	0.373656	0	0.625
856	CC1OCC(C)(CC=Cc2ccc(Br)cc2)CNC1=O	0.354114	3.3936	3.83739	0.917447	0.690192	338.245	2	1	2	TRUE	TRUE	-6.2	0.315266	0.082553	0.430981	0	0.55
857	CC(C)=C1NC(=O)C(CC(O)c2ccc(Br)c(F)c2)O1	0.376053	2.7781	3.82269	0.886607	0.00904132	344.18	2	2	3	TRUE	TRUE	-5.9	0.313633	0.113393	0.499096	0	0.56875
858	CCCc1cc(C#N)ccc1NC(=O)c1ccccc1	0.35437	3.76308	1.78164	0.913597	-1.57339	264.328	2	1	2	TRUE	TRUE	-6.2	0.0868493	0.0864032	0.657339	0	0.55
859	Cc1c[nH]c(N)c1NC(=O)c1cccc(Br)c1	0.391401	2.92012	2.35051	0.796612	-1.23861	294.152	2	3	2	TRUE	TRUE	-5.6	0.150056	0.203388	0.623861	0	0.5875
860	CC(C)=C1NC(=O)C(CC(O)c2ccc(Cl)cc2)O1	0.34022	2.5299	3.58769	0.895009	0.297255	281.739	2	2	3	TRUE	TRUE	-6.9	0.287522	0.104991	0.470274	0	0.50625
861	Cc1ccnnc1NC(=O)N(C)Cc1ccc(F)cc1	0.359728	2.58802	2.24909	0.935504	-2.02315	274.299	2	1	3	TRUE	TRUE	-6.4	0.138787	0.0644959	0.702315	0	0.5375
862	O=C1CCNC(=O)C(CC(O)Cc2cccs2)O1	0.371608	0.4733	3.64332	0.779281	0.63168	269.322	2	2	5	TRUE	TRUE	-6.2	0.293702	0.220719	0.436832	0	0.55
863	CC1=C(NC(=O)c2ccccc2)C(O)(CCO)C=C1	0.366427	1.3737	3.26664	0.764664	0.721952	259.305	2	3	3	TRUE	TRUE	-6.2	0.251848	0.235336	0.427805	0	0.55
864	C=CNC(=O)C1CCN(C(=O)Nc2ccc(F)cc2F)C(C)C(=O)C1	0.348482	2.426	3.51128	0.877852	-1.13197	351.353	2	2	3	TRUE	TRUE	-7.4	0.279031	0.122148	0.613197	0	0.475
865	O=C1CCNCC(O)C(CC(O)Cc2ccc(Cl)cc2)O1	0.503793	0.8995	3.55328	0.719879	1.12264	313.781	2	3	5	FALSE	TRUE	-6.6	0.283697	0.280121	0.387736	1	0.525
866	O=C1NCCCOC(=O)C(CC(O)Cc2ccc(Cl)cc2)O1	0.497146	1.6752	3.80354	0.821791	0.659393	327.764	2	2	5	FALSE	TRUE	-6.7	0.311504	0.178209	0.434061	1	0.51875
867	Cc1cccc(CO)c1NC(=O)CCc1ccccc1	0.351535	3.05862	1.70876	0.876106	-0.706018	269.344	2	2	2	TRUE	TRUE	-6	0.0787516	0.123894	0.570602	0	0.5625
868	CCCCc1cccc(C)c1NC(=O)c1ccccc1	0.391172	4.58992	1.629	0.843065	-0.988796	267.372	2	1	1	TRUE	TRUE	-4.8	0.0698884	0.156935	0.59888	0	0.637499
869	CC1(C(O)CC=Cc2ccc(Br)cc2)CCCCCCOC(=O)NC1	0.484934	4.9099	4.03448	0.741736	0.696414	410.352	2	2	3	FALSE	TRUE	-7.7	0.337164	0.258264	0.430359	1	0.45625
870	CCCc1cc(ON)ccc1NS(=O)(=O)c1ccccc1	0.367809	2.6924	2.13198	0.803974	-1.21615	306.387	2	2	4	TRUE	TRUE	-6.3	0.125775	0.196026	0.621615	0	0.54375
871	CC1C(=O)CC(C)(C(C)(C)O)CN1C(=O)c1cccc(OF)c1F	0.371016	2.6697	4.08707	0.91783	-0.0318546	341.354	2	1	4	TRUE	TRUE	-6.1	0.343008	0.0821698	0.503185	0	0.55625
872	CCn1ccc(CO)c1NC(=O)c1cccc(Br)c1	0.373378	3.0151	2.37667	0.908671	-1.25606	323.19	2	2	3	TRUE	TRUE	-5.7	0.152963	0.0913286	0.625606	0	0.58125
873	Cc1cccc(CO)c1NC(=CO)c1ccccc1	0.399647	3.45582	2.38128	0.7333	-0.398511	255.317	2	3	3	TRUE	TRUE	-5.2	0.153476	0.2667	0.539851	0	0.6125
874	CC1C(=O)CC(C(C)(C)O)CN1C(=O)c1ccccc1F	0.330284	2.0163	3.35382	0.907263	-0.327149	293.338	2	1	3	TRUE	TRUE	-7.4	0.261536	0.0927366	0.532715	0	0.475
875	Cc1ccccc1NC(=O)N(C)C1C=CC(F)=C1	0.379147	3.25052	3.10019	0.853142	-1.2382	246.285	2	1	1	TRUE	TRUE	-6.2	0.233354	0.146858	0.62382	0	0.55
876	CC(C)=C1C=C(CC(O)c2ccc(Br)cc2)C(=O)N1	0.348444	3.2227	3.43575	0.897589	0.276899	322.202	2	2	2	TRUE	TRUE	-6.5	0.270639	0.102411	0.47231	0	0.53125
877	Cc1ccccc1NC(=O)N(C)C1(F)C=C1	0.42295	2.69432	2.5584	0.60283	-1.46571	220.247	2	1	1	TRUE	TRUE	-5.7	0.173156	0.39717	0.646571	0	0.58125
878	CC1C(=O)N(O)CC(C(C)(C)O)CCN1C(=O)c1cccc(OF)c1F	0.47473	1.9283	3.90222	0.791588	-0.172269	372.368	2	2	5	FALSE	TRUE	-8.2	0.322469	0.208412	0.517227	1	0.425
879	CC1C(=O)CC(C(C)(C)O)CCN1S(=N)(=O)c1cccc(OF)c1F	0.378545	2.85017	4.49029	0.845389	0.0510701	376.425	2	2	5	TRUE	TRUE	-6.4	0.38781	0.154611	0.494893	0	0.5375
880	CC1(C(O)c2ccc(Br)cc2)CCOC(=O)NC1	0.378304	2.6187	3.66544	0.88208	0.471988	314.179	2	2	3	TRUE	TRUE	-5.5	0.29616	0.11792	0.452801	0	0.59375
881	Cc1cc(Cl)cc(CO)c1NC(=O)c1cccc(Br)c1	0.333972	4.15552	1.99393	0.869462	-1.53082	354.631	2	2	2	TRUE	TRUE	-7.3	0.110437	0.130538	0.653082	0	0.48125
882	CC1(C(O)COCCCC=Cc2ccc(Br)cc2)CNC(=O)OC1	0.407338	3.3661	3.8147	0.659377	0.832509	398.297	2	2	4	TRUE	TRUE	-5.5	0.312745	0.340623	0.416749	0	0.59375
883	O=C1COC(=O)C(CC(O)c2ccc(Br)cc2)O1	0.355166	1.3412	3.41178	0.85236	0.982019	315.119	2	1	5	TRUE	TRUE	-6.1	0.267976	0.14764	0.401798	0	0.55625
884	CCCc1cc(OCCON)ccc1NC(=O)c1ccccc1	0.414179	3.1605	2.01536	0.579642	-1.0358	314.385	2	2	4	TRUE	TRUE	-5.6	0.112817	0.420358	0.60358	0	0.5875
885	O=C1NC(=O)C(CCNNCC(O)c2ccc(Br)cc2)O1	0.589604	0.6018	3.67083	0.420948	-0.0767105	358.192	2	4	6	FALSE	TRUE	-5.7	0.296759	0.579052	0.507671	1	0.58125
886	CC(C)C1C(=O)CC(C(C)(C)O)CCN1C(=O)c1cccc(OF)c1F	0.340279	3.3058	3.84147	0.884288	0.119787	369.408	2	1	4	TRUE	TRUE	-7.2	0.315719	0.115712	0.488021	0	0.4875
887	CC1(C)OCCCC(NC2=CC=C(N)N(F)C=C2Br)C1=O	0.36203	2.2231	4.50198	0.739591	0.403086	360.227	2	2	5	TRUE	TRUE	-7.4	0.389109	0.260409	0.459691	0	0.475
888	Cc1ccccc1C[SH](=O)(NN)N(C)Cc1ccc(F)cc1	0.469407	2.07612	3.12245	0.432973	-1.07999	323.437	2	3	2	TRUE	TRUE	-5	0.235827	0.567027	0.607999	0	0.625
889	Cc1ccccc1NC(=O)N(C)CC1=CC=CC=C(F)C=C1	0.491339	4.36452	2.87844	0.882936	-1.13596	298.361	2	1	1	FALSE	TRUE	-7	0.208715	0.117064	0.613596	1	0.5
890	CC1(CCCC=COCC=Cc2ccc(Br)cc2)CNC(=O)OC1	0.410345	4.909	3.71825	0.503592	1.13522	394.309	2	1	3	TRUE	TRUE	-6	0.302028	0.496408	0.386478	0	0.5625
891	CCCC1=C(NC(=O)c2ccccc2)N=COCCC(OC)=C1	0.476924	3.407	3.52344	0.905787	-0.0137477	314.385	2	1	4	FALSE	TRUE	-7.2	0.280382	0.0942129	0.501375	1	0.4875
892	CC(C)C(C)(O)C1CCN(C(=O)Nc2ccccc2F)CCCC(=O)C1	0.513069	3.8259	3.66385	0.856405	-0.769039	364.461	2	2	3	FALSE	TRUE	-6.6	0.295984	0.143595	0.576904	1	0.525
893	O=C1CCNC(=O)C(CC(O)(F)CCc2ccc(Cl)cc2)O1	0.387608	1.7525	3.67271	0.807033	0.579296	329.755	2	2	4	TRUE	TRUE	-5.5	0.296968	0.192967	0.44207	0	0.59375
894	CC1CCN(CC(C)(C)O)CN1C(=O)Nc1ccccc1F	0.364454	2.4822	2.94795	0.901713	-1.42706	309.385	2	2	3	TRUE	TRUE	-6.5	0.216438	0.0982873	0.642706	0	0.53125
895	CC(C)C(C)(O)C1CCN(C(=O)Cc2ccccc2F)C(=O)C1	0.362651	2.5404	3.3621	0.926982	-0.530804	321.392	2	1	3	TRUE	TRUE	-6.2	0.262456	0.0730184	0.55308	0	0.55
896	CC(C)C(C)(O)C1CCN(C(=O)c2ccc(F)cc2F)C(=O)C1	0.36242	2.7506	3.42449	0.869528	-0.620785	325.355	2	1	3	TRUE	TRUE	-6.6	0.269388	0.130472	0.562079	0	0.525
897	CC(C)C(C)(O)C1CCN(C(=O)N(C)Oc2ccccc2F)C(=O)C1	0.359481	2.8169	3.88999	0.846184	-0.414441	352.406	2	1	4	TRUE	TRUE	-7	0.32111	0.153816	0.541444	0	0.5
898	O=C1CCNC(=O)C(CC(O)CC2=CC=C2)O1	0.374059	0.0554	4.10706	0.677644	2.17922	237.255	2	2	4	TRUE	TRUE	-6.1	0.345229	0.322356	0.282078	0	0.55625
899	Cc1cccc(C(C)O)c1NC(=O)c1cccc(Br)c1	0.369148	4.06312	2.35743	0.889164	-1.16128	334.213	2	2	2	TRUE	TRUE	-5.9	0.150825	0.110836	0.616128	0	0.56875
900	O=C1CC(CC(O)c2ccc(Br)cc2)C(=O)N1	0.363053	1.5353	3.1498	0.831807	0.156907	298.136	2	2	3	TRUE	TRUE	-6.2	0.238867	0.168193	0.484309	0	0.55
901	CC1C(=O)CC(C(C)(C)O)CCN1C(=O)Cc1ccc(F)cc1F	0.344562	2.4744	3.39527	0.920345	-0.28638	339.382	2	1	3	TRUE	TRUE	-6.8	0.266141	0.0796552	0.528638	0	0.5125
902	CC(C)=C1NC(=O)C(CC(O)c2ccc(C#N)cc2)O1	0.363863	1.74818	3.71343	0.877794	0.0790597	272.304	2	2	4	TRUE	TRUE	-6.3	0.301492	0.122206	0.492094	0	0.54375
903	O=C1CCNC(=O)C(CC(O)CC2=C(Cl)C=C2)O1	0.405474	0.6219	4.31648	0.735317	1.6986	271.7	2	2	4	TRUE	TRUE	-5	0.368498	0.264683	0.33014	0	0.625
904	CC(O)C1CCN(C(=O)Nc2ccc(F)cc2F)C(C)C(=O)C1	0.35443	2.5471	3.49025	0.877361	-1.00428	326.343	2	2	3	TRUE	TRUE	-7.1	0.276695	0.122639	0.600428	0	0.49375
905	CCC(C)=C1NC(=O)C(CC(O)c2ccc(Br)cc2)O1	0.37622	3.0291	3.74023	0.885831	0.47601	340.217	2	2	3	TRUE	TRUE	-5.6	0.30447	0.114169	0.452399	0	0.5875
906	CC1(C=Cc2ccc(Br)cc2)CNC(=O)OC1	0.369247	3.2084	3.49505	0.909778	0.82723	296.164	2	1	2	TRUE	TRUE	-5.4	0.277228	0.0902221	0.417277	0	0.6
907	CC(C)C(C)(O)C1CCCCCC(=O)N(C(=O)Nc2ccccc2F)CC1	0.461678	4.5636	3.6921	0.809754	-0.798792	378.488	2	2	3	FALSE	TRUE	-8.8	0.299123	0.190246	0.579879	1	0.3875
908	CC(C)=C1NC(=O)C2C(CC(O)c3ccc(Br)cc3)C2O1	0.365434	2.885	4.25588	0.8796	0.553777	352.228	3	2	3	TRUE	TRUE	-6.3	0.361765	0.1204	0.444622	0	0.54375
909	CC1CC(F)C(CC(O)c2ccc(Br)cc2)OC(=O)N1	0.368431	3.0977	4.00497	0.884335	0.580319	346.196	2	2	3	TRUE	TRUE	-6	0.333885	0.115665	0.441968	0	0.5625
910	CC1C(=O)CC(C(C)(C)O)CCN1C(=O)CC1C=C1F	0.365112	1.8268	4.20094	0.859353	0.530218	283.343	2	1	3	TRUE	TRUE	-6.4	0.35566	0.140647	0.446978	0	0.5375
911	CC1(CC=Cc2ccc(Br)cc2NCC=O)COC(=O)N1	0.547445	2.9617	3.81883	0.772003	0.465859	353.216	2	2	4	FALSE	TRUE	-5.2	0.313203	0.227997	0.453414	1	0.6125
912	CCCNc1cccc(C)c1NC(=O)c1cccc(N)c1	0.385784	3.65142	1.96134	0.733665	-1.39837	283.375	2	3	3	TRUE	TRUE	-6	0.106816	0.266335	0.639837	0	0.5625
913	CC(C)=C1NC(=O)C(CC(O)c2ccc(CC#N)cc2)O1	0.374213	1.94258	3.76544	0.885845	0.269341	286.331	2	2	4	TRUE	TRUE	-5.8	0.307271	0.114155	0.473066	0	0.575
914	CC1C(=O)NC(CC(C)(C)O)CCN1C(=O)Nc1ccc(F)cc1F	0.355217	2.2367	3.37634	0.777713	-0.751952	355.385	2	3	3	TRUE	TRUE	-7.4	0.264038	0.222287	0.575195	0	0.475
915	CC(C)(O)C1CCC(CO)N(C(=O)c2ccccc2F)CC1	0.345677	2.1998	3.01478	0.899654	-0.39277	309.381	2	2	3	TRUE	TRUE	-6.7	0.223865	0.100346	0.539277	0	0.51875
916	CCCNc1cccc(C#N)c1NC(=O)c1ccccc1	0.386314	3.63248	2.00127	0.877941	-1.52135	279.343	2	2	3	TRUE	TRUE	-5.3	0.111253	0.122059	0.652135	0	0.60625
917	CC1(CC=Cc2ccc(Br)cc2)C=CCOC(=O)NC1	0.503224	4.1547	3.62166	0.842183	1.14042	336.229	2	1	2	FALSE	TRUE	-6	0.291296	0.157817	0.385958	1	0.5625
918	CC1=CC=C1CN(C)C(=O)Nc1ccccc1C	0.389983	3.34502	2.46832	0.86581	-1.32543	242.322	2	1	1	TRUE	TRUE	-5.4	0.163146	0.13419	0.632543	0	0.6
919	CC(C)=C1NC(=O)N(NOCCCC(O)c2ccc(Br)cc2)O1	0.452449	2.9071	3.89191	0.495956	-0.0427714	386.246	2	3	5	TRUE	TRUE	-5.2	0.321324	0.504044	0.504277	0	0.6125
920	O=C1CCNC(=O)C(CC(CCCO)Cc2ccc(Cl)cc2)O1	0.380541	2.093	3.44762	0.74583	1.24842	339.819	2	2	4	TRUE	TRUE	-5.6	0.271958	0.25417	0.375158	0	0.5875
921	COCCCCCCN=C1NC(=O)C(CC(O)c2ccc(Br)cc2)O1	0.426427	2.9504	3.70961	0.578419	0.189082	413.312	2	2	5	TRUE	TRUE	-5.5	0.301068	0.421581	0.481092	0	0.59375
922	CC1CCCC(=O)C(CC(O)Cc2ccc(Cl)cc2)O1	0.371658	3.1602	3.39165	0.928177	0.547039	296.794	2	1	3	TRUE	TRUE	-5.3	0.265739	0.0718232	0.445296	0	0.60625
923	Cc1cccc(CO)c1NC(=O)C1=CSC=CC=C1	0.373235	3.12642	3.07731	0.88925	-0.460828	273.357	2	2	3	TRUE	TRUE	-5.8	0.230813	0.11075	0.546083	0	0.575
924	CC(C)=C1N=NNC(CC(O)c2ccc(Br)cc2)C(=O)N1	0.375955	2.5792	4.0449	0.780743	0.0089135	353.22	2	3	5	TRUE	TRUE	-6.6	0.338323	0.219257	0.499109	0	0.525
925	CC1(C(CO)Cc2ccc(Br)cc2)CNC(=O)OC1	0.353636	2.3462	3.77043	0.891966	0.904049	328.206	2	2	3	TRUE	TRUE	-6.2	0.307826	0.108034	0.409595	0	0.55
926	C=C(c1ccccc1F)C1CCC(C(C)(C)O)CC(=O)C1C	0.33198	4.2313	3.76388	0.848456	0.597783	304.405	2	1	2	TRUE	TRUE	-7.4	0.307097	0.151544	0.440222	0	0.475
927	CC(C)CC1NC(=O)C(CC(O)c2ccc(Br)cc2)O1	0.380839	2.7598	3.79941	0.865145	0.42528	342.233	2	2	3	TRUE	TRUE	-5.6	0.311046	0.134855	0.457472	0	0.5875
928	CC1=CC(C(C)(C)O)CCN(C(=O)Nc2ccccc2F)C(C)=C1	0.488887	4.3005	3.40097	0.848166	-0.411029	332.419	2	2	2	FALSE	TRUE	-7.2	0.266775	0.151834	0.541103	1	0.4875
929	CN(C)c1cccc(CO)c1NC(=O)c1cccc(Br)c1	0.359011	3.2597	2.14355	0.890971	-1.08237	349.228	2	2	3	TRUE	TRUE	-6.1	0.127061	0.109029	0.608237	0	0.55625
930	O=C1CCNC(=O)C(CC(O)COCCc2ccc(Cl)cc2)O1	0.40939	1.0818	3.37798	0.572441	0.885484	341.791	2	2	5	TRUE	TRUE	-5.6	0.264219	0.427559	0.411452	0	0.5875
931	CC1C(=O)CC(C(C)(C)O)CCN1CCC(=O)Nc1ccccc1F	0.374932	2.5948	3.27734	0.856372	-0.591096	350.434	2	2	4	TRUE	TRUE	-6.1	0.253038	0.143628	0.55911	0	0.55625
932	CC(O)CNCCN1CCN(C(=O)c2cccc(OF)c2F)C(C)C1=O	0.40637	0.7323	3.57695	0.690979	-0.804941	371.384	2	2	5	TRUE	TRUE	-6.1	0.286328	0.309021	0.580494	0	0.55625
933	CC(F)OC1=CC=CC(C(=O)N2CCC(C(C)(C)O)CC(=O)C2C)=CC=C1F	0.529819	3.5191	4.70875	0.791016	0.435871	395.446	2	1	4	FALSE	TRUE	-6.3	0.412083	0.208984	0.456413	1	0.54375
934	CCCC1C(=O)CC(C(C)(C)O)CCN1C(=O)c1cccc(OF)c1F	0.367812	3.4499	3.78471	0.863287	0.0268705	369.408	2	1	4	TRUE	TRUE	-6.3	0.309412	0.136713	0.497313	0	0.54375
935	Cc1cccc(CO)c1NC(=O)c1ccns1	0.384412	2.19612	2.59094	0.874902	-1.07764	248.307	2	2	4	TRUE	TRUE	-5.5	0.176771	0.125098	0.607764	0	0.59375
936	CCC1C(=O)CC(C(C)(C)O)CCN1C(=O)c1cccc(OF)c1F	0.357833	3.0598	3.75298	0.901408	-0.0660447	355.381	2	1	4	TRUE	TRUE	-6.5	0.305887	0.0985915	0.506604	0	0.53125
937	Cc1cccc(CO)c1NC(=O)c1cccccnccc1	0.477901	3.25902	2.21435	0.913034	-1.04665	294.354	2	2	3	FALSE	TRUE	-6.9	0.134928	0.0869664	0.604665	1	0.50625
938	Cc1cc(Cl)cc(N(C)O)c1NC(=O)c1cccc(Br)c1	0.38529	4.48862	2.35568	0.783888	-1.61539	369.646	2	2	3	TRUE	TRUE	-6.1	0.150631	0.216112	0.661539	0	0.55625
939	CCCNc1cccc(CC)c1NC(=O)c1ccccc1	0.360488	4.3232	1.83881	0.827957	-1.26923	282.387	2	2	2	TRUE	TRUE	-6.3	0.0932009	0.172043	0.626923	0	0.54375
940	Cc1ccccc1NC(=O)N(C)CC(O)c1ccc(F)cc1	0.368242	3.33142	2.35351	0.909913	-1.87219	302.349	2	2	2	TRUE	TRUE	-6.2	0.15039	0.0900869	0.687219	0	0.55
941	CC1(CCCC=NOc2ccc(Br)cc2)CNC(=O)OC1	0.439975	3.7301	3.73974	0.480568	0.627718	355.232	2	1	4	TRUE	TRUE	-5.3	0.304416	0.519432	0.437228	0	0.60625
942	CC1C(=O)CC(C(C)(C)O)CCN1C(=O)NC1=CC=C(F)C=CC(F)=C1F	0.45588	3.5942	4.42394	0.764441	0.310891	384.398	2	2	3	FALSE	TRUE	-9.1	0.380438	0.235559	0.468911	1	0.368751
943	CC1NC(=O)OCC1(C)CC=Cc1ccc(Br)cc1	0.35395	3.987	3.71337	0.912968	0.983708	324.218	2	1	2	TRUE	TRUE	-6	0.301486	0.0870321	0.401629	0	0.5625
944	Cc1cccc(CO)c1NCC(O)c1ccccc1	0.381256	2.63282	2.40855	0.771505	-0.400398	257.333	2	3	3	TRUE	TRUE	-5.7	0.156506	0.228495	0.54004	0	0.58125
945	CC(F)Oc1cccc(C(=O)N2CCOC(C(C)(C)O)CC(=O)C2C)c1F	0.491744	2.4796	4.04921	0.861846	-0.215039	385.407	2	1	5	FALSE	TRUE	-7.3	0.338801	0.138154	0.521504	1	0.48125
946	CC(C)C(C)C(=O)N1CCN(C(=O)Nc2ccccc2F)C(=O)C1	0.345327	2.3205	2.80291	0.921482	-1.38445	335.379	2	1	3	TRUE	TRUE	-7	0.200323	0.0785182	0.638445	0	0.5
947	CC1=CC=CNCCC1NC(=O)N(C)Cc1ccc(F)cc1	0.511498	2.789	3.2553	0.901623	-0.815202	303.381	2	2	2	FALSE	TRUE	-6.2	0.250589	0.098377	0.58152	1	0.55
948	CC(CO)CN1CCC(O)N(C(=O)c2ccccc2F)CC1	0.357995	0.9204	3.06184	0.867949	-1.0732	310.369	2	2	4	TRUE	TRUE	-6.8	0.229093	0.132051	0.60732	0	0.5125
949	O=C1CCNC(=O)C(CC(O)Cc2ccc(F)c(Cl)c2)O1	0.367478	1.2043	3.44703	0.81884	0.682038	315.728	2	2	4	TRUE	TRUE	-6	0.271892	0.18116	0.431796	0	0.5625
950	CC1=CC=CC1(C)NC(=O)c1cccc(Br)c1	0.370799	3.4537	3.27949	0.888376	-0.244447	292.176	2	1	1	TRUE	TRUE	-5.9	0.253276	0.111624	0.524445	0	0.56875
951	CC1C(=O)CC(C(C)(C)O)CCN1C(=O)COc1ccc(F)cc1F	0.358003	2.3107	3.3401	0.900078	-0.523369	355.381	2	1	4	TRUE	TRUE	-6.5	0.260011	0.0999216	0.552337	0	0.53125
952	CC1C(=O)CC(C(C)(C)O)CCN1CNC(=O)c1cccc(OF)c1F	0.5429	2.2168	3.9731	0.830953	-0.00906363	370.396	2	2	5	FALSE	TRUE	-5.4	0.330344	0.169047	0.500906	1	0.6
953	CC1(CC(=N)Nc2ccc(Br)cc2)CNC(=O)OC1	0.566426	2.97447	3.59597	0.59045	-0.0449267	326.194	2	3	3	FALSE	TRUE	-5.6	0.288441	0.40955	0.504493	1	0.5875
954	Cc1cc(Cl)cc(CO)c1OCC(=O)c1cccc(Br)c1	0.382853	4.16492	2.13999	0.80487	-0.956791	369.642	2	1	3	TRUE	TRUE	-5.6	0.126665	0.19513	0.595679	0	0.5875
955	Cc1cccc(CO)c1NC(=O)c1ccc(F)c(Br)c1	0.339334	3.64122	1.94786	0.897717	-1.48989	338.176	2	2	2	TRUE	TRUE	-6.9	0.105317	0.102283	0.648989	0	0.50625
956	CC(O)c1ccc(C(O)CC2OC(=O)NC2=O)cc1	0.368889	0.7984	3.52001	0.747943	0.623336	265.265	2	3	5	TRUE	TRUE	-6.4	0.280001	0.252057	0.437666	0	0.5375
957	CC1C(=O)CC(C(C)(C)C=CCO)CN1C(=O)c1ccccc1F	0.367275	2.8201	3.80424	0.862177	-0.0901893	333.403	2	1	3	TRUE	TRUE	-6.4	0.311582	0.137823	0.509019	0	0.5375
958	COc1cc(C)c(NC(=O)c2cccc(Br)c2)c(CO)c1	0.371853	3.51072	1.97711	0.887278	-1.00431	350.212	2	2	3	TRUE	TRUE	-5.5	0.108568	0.112722	0.600431	0	0.59375
959	Cc1ccccc1C(C)OC(=O)N(C)Cc1ccc(F)cc1	0.381632	4.46372	2.46575	0.833904	-1.36215	301.361	2	0	2	TRUE	TRUE	-5.9	0.162861	0.166096	0.636215	0	0.56875
960	CO[SH](=O)(c1ccccc1F)N1CC(C(C)(C)O)CC(=O)C1C	0.413059	1.7281	4.69598	0.815837	0.221615	345.436	2	2	4	TRUE	TRUE	-5.3	0.410665	0.184163	0.477839	0	0.60625
961	COc1ccc(C(O)CC2OC(=C(C)C)NC2=O)cc1	0.348025	1.8851	3.50633	0.881537	0.545202	277.32	2	2	4	TRUE	TRUE	-6.5	0.278481	0.118463	0.44548	0	0.53125
962	CC1C(=O)CC(C(C)(C)O)CN1C(=O)c1cccc(OF)c1F	0.339825	2.2796	3.88587	0.92479	-0.0166078	327.327	2	1	4	TRUE	TRUE	-7.1	0.320652	0.0752096	0.501661	0	0.49375
963	Cc1cc(Cl)cc(CO)c1NC(=O)c1cc(Br)n(F)c1	0.542734	3.68962	2.97264	0.875852	-1.1831	361.598	2	2	3	FALSE	TRUE	-5.2	0.219183	0.124148	0.61831	1	0.6125
964	O=C1NC(=O)C(CC(O)c2ccc(Br)cc2)CO1	0.349887	1.7552	3.34556	0.891196	0.327147	314.135	2	2	4	TRUE	TRUE	-6.4	0.260617	0.108804	0.467285	0	0.5375
965	Cc1cc(Cl)cc(CO)c1CNC(=O)c1cccc(Br)c1	0.352283	3.83322	2.06898	0.861388	-1.14845	368.658	2	2	2	TRUE	TRUE	-6.5	0.118776	0.138612	0.614845	0	0.53125
966	CCC=CC=C1NC(=O)C(CC(O)c2ccc(Br)cc2)O1	0.368656	3.1952	3.91291	0.855748	1.12316	352.228	2	2	3	TRUE	TRUE	-5.8	0.323657	0.144252	0.387684	0	0.575
967	CC(C)=C1NC=CC(=O)C(CC(O)c2ccc(Br)cc2)O1	0.336273	3.1952	3.90638	0.877293	0.729757	352.228	2	2	4	TRUE	TRUE	-7.1	0.322931	0.122707	0.427024	0	0.49375
968	CC1C(=O)CC(C(C)(C)O)CCN1C(=O)C1CC1c1ccc(F)cc1F	0.331901	3.0354	3.90445	0.895768	-0.0886196	365.42	3	1	3	TRUE	TRUE	-7.6	0.322716	0.104232	0.508862	0	0.4625
969	CC(O)COCC1(C)CCN(C(=O)Nc2ccc(F)c(F)c2F)C(C)C(=O)C1	0.378225	3.0929	3.96548	0.742247	-0.790761	402.413	2	2	4	TRUE	TRUE	-7.1	0.329497	0.257753	0.579076	0	0.49375
970	CC(C)=CC1CCC(=O)C(CC(O)c2ccc(Br)cc2)O1	0.377336	3.9555	3.82942	0.833944	1.01586	353.256	2	1	3	TRUE	TRUE	-5.6	0.31438	0.166056	0.398414	0	0.5875
971	Cc1cccc(CO)c1NC(=O)n1cccc1	0.408247	2.36902	2.42651	0.831739	-0.809675	230.267	2	2	3	TRUE	TRUE	-4.6	0.158501	0.168261	0.580968	0	0.649999
972	CC1CCN(CC(C)(C)O)CCN1C(=O)Nc1ccc(F)cc1F	0.357667	2.6638	2.77393	0.888674	-1.76492	341.402	2	2	3	TRUE	TRUE	-6.9	0.197103	0.111326	0.676492	0	0.50625
973	Cc1cc(Cl)cc(CO)c1NC(O)Nc1cccc(Br)c1	0.414262	3.70312	3.06608	0.605185	-1.06707	371.662	2	4	4	TRUE	TRUE	-6.1	0.229564	0.394815	0.606707	0	0.55625
974	CC(C)C(C)(O)C1CCN(C(=O)NC2=CC=COCCNC=C2F)C(=O)C1	0.558203	2.1699	5.07994	0.697021	0.176321	381.448	2	3	5	FALSE	TRUE	-6.1	0.453326	0.302979	0.482368	1	0.55625
975	Cc1cccc(CO)c1NC(=O)CCCc1ccc(Br)c(F)c1	0.390057	4.35032	2.09378	0.782994	-1.10614	380.257	2	2	2	TRUE	TRUE	-5.5	0.121531	0.217006	0.610614	0	0.59375
976	CC1=CC=CC=CCC1(O)NC(=O)c1ccc(Br)c(F)c1	0.521488	3.469	3.54455	0.801172	-0.188574	352.203	2	2	2	FALSE	TRUE	-6.2	0.282728	0.198828	0.518857	1	0.55
977	CCC(NC(C)O)C1CCN(C(=O)c2cccc(OF)c2F)C(C)C(=O)C1	0.390691	2.6053	4.28193	0.737425	-0.326044	384.423	2	2	5	TRUE	TRUE	-6.6	0.364659	0.262575	0.532604	0	0.525
978	CC1C#CCC(c2ccc(Br)cc2)CNC(=O)OC1	0.512811	3.3021	4.69497	0.80584	1.46284	322.202	2	1	2	FALSE	TRUE	-6.3	0.410552	0.19416	0.353716	1	0.54375
979	CC1C(=O)CC(C(C)(C)O)CCN1C(=O)c1ccc(F)cc1F	0.325114	2.5455	3.3324	0.908975	-0.381196	325.355	2	1	3	TRUE	TRUE	-7.6	0.259155	0.0910247	0.53812	0	0.4625
980	O=C1NC(=O)C(CC(O)c2ccc(Br)cc2)CCO1	0.366064	2.1453	3.28257	0.891407	0.24763	328.162	2	2	4	TRUE	TRUE	-5.8	0.253618	0.108593	0.475237	0	0.575
981	CC1(CC=CC2=CC(O)C=C(Br)C=C2)CNC(=O)OC1	0.363247	2.8147	4.75932	0.830654	1.56821	340.217	2	2	3	TRUE	TRUE	-6.4	0.417702	0.169346	0.343179	0	0.5375
982	CC(C)(O)CN1CCC(O)N(C(=O)C2=CC=CN(O)=C2F)CC1	0.837593	0.3566	3.97281	0	-0.328413	328.364	2	3	5	FALSE	TRUE	99	0.330312	1	0.532841	1	1
983	O=C1CCNC(=O)C(CC(O)CONCc2ccc(Cl)cc2)O1	0.450296	0.5439	3.66987	0.380119	0.832103	342.779	2	3	6	TRUE	TRUE	-5.3	0.296652	0.619881	0.41679	0	0.60625
984	O=C1NCCCCCCCC(CC(O)c2ccc(Br)cc2)O1	0.50445	4.3216	3.55449	0.833155	0.320286	370.287	2	2	3	FALSE	TRUE	-6.4	0.283832	0.166845	0.467971	1	0.5375
985	Cc1cccc(CO)c1NC(C#N)c1cccc(Br)c1	0.385161	3.9266	2.85284	0.892547	-1.01551	331.213	2	2	3	TRUE	TRUE	-5.5	0.205871	0.107453	0.601551	0	0.59375
986	CC1CN(CO)C(C(C)(C)O)CCN1C(=O)c1cccc(OF)c1F	0.360723	1.7147	3.84336	0.857381	-0.477626	358.385	2	2	5	TRUE	TRUE	-6.9	0.315929	0.142619	0.547763	0	0.50625
987	CC(C)=C1NC(=O)C(CC(C)c2ccc(Br)cc2)O1	0.368775	3.7091	3.66718	0.920393	0.195339	324.218	2	1	2	TRUE	TRUE	-5.8	0.296354	0.0796071	0.480466	0	0.575
988	CN(N)c1cccc(CO)c1NC(=O)c1ccccc1	0.369899	1.7411	2.22753	0.584409	-0.748101	271.32	2	3	4	TRUE	TRUE	-7.2	0.136392	0.415591	0.57481	0	0.4875
989	CC(C)OC1(O)OC1CC(O)c1ccc(Br)cc1	0.563571	2.3425	3.86979	0.646296	0.463237	317.179	2	2	4	FALSE	TRUE	-5.3	0.318865	0.353704	0.453676	1	0.60625
990	CC(NCC(=O)c1ccccc1F)N1CCN(CC(C)(C)O)CC1	0.406505	1.3325	3.02554	0.73547	-1.12197	337.439	2	2	5	TRUE	TRUE	-5.7	0.22506	0.26453	0.612197	0	0.58125
991	CCCNc1cccc(C)c1NC(=O)C1=CC=CC=CS1	0.41266	4.45602	2.99	0.843462	-0.797259	300.427	2	2	3	TRUE	TRUE	-4.7	0.221111	0.156538	0.579726	0	0.643749
992	CC1C(=O)CC(C(C)(C)O)CCN1C(=O)c1cccc(OC(C)(C)C)c1F	0.342925	3.5837	3.57278	0.871639	-0.0500088	379.472	2	1	4	TRUE	TRUE	-7.1	0.285864	0.128361	0.505001	0	0.49375
993	Cc1cc(Cl)cc(CO)c1NC(=O)COc1cccc(Br)c1	0.379248	3.92072	2.07544	0.821231	-1.68971	384.657	2	2	3	TRUE	TRUE	-6	0.119493	0.178769	0.668971	0	0.5625
994	CC1C(=O)CC(CCCC(C)(C)O)CN1C(=O)c1ccccc1F	0.354028	3.1866	3.35371	0.898923	-0.0309685	335.419	2	1	3	TRUE	TRUE	-6.4	0.261523	0.101077	0.503097	0	0.5375
995	CC1CCNOC(=O)CC(C(C)(C)O)CN1C(=O)c1ccccc1F	0.476632	1.8851	4.05855	0.849715	-0.525499	352.406	2	2	5	FALSE	TRUE	-8.1	0.339839	0.150285	0.55255	1	0.43125
996	CN(C)C1C(=O)CC(C(C)(C)O)CCN1C(=O)c1cccc(OF)c1F	0.345566	2.1689	3.98225	0.879701	-0.0480469	370.396	2	1	5	TRUE	TRUE	-7.2	0.331361	0.120299	0.504805	0	0.4875
997	CC[SH](=O)(c1ccccc1F)C1CC(C(C)(C)O)CC(=O)C1C	0.366298	2.9759	4.82909	0.827315	0.528065	342.476	2	2	3	TRUE	TRUE	-6.9	0.425455	0.172685	0.447193	0	0.50625
998	CC1C(=O)CC(C(C)(C)O)CCN1C(=O)CCCNc1ccccc1F	0.376301	2.9849	3.34397	0.761618	-0.415344	364.461	2	2	4	TRUE	TRUE	-6.5	0.260441	0.238382	0.541534	0	0.53125
999	CSc1ncccc1NC(=O)N(C)Cc1ccc(F)cc1	0.362365	3.6065	2.13535	0.877772	-2.31924	305.378	2	1	3	TRUE	TRUE	-6.7	0.12615	0.122228	0.731924	0	0.51875
1000	O=C1CCCC(=O)C(CC(O)Cc2ccc(Cl)cc2)O1	0.341759	2.2983	3.21316	0.86605	0.812904	296.75	2	1	4	TRUE	TRUE	-6.5	0.245906	0.13395	0.41871	0	0.53125
1001	CC1CCN(CC(O)C(C)(C)O)CCN1C(=O)Nc1ccccc1F	0.395568	1.8856	3.10434	0.772595	-1.20254	353.438	2	3	4	TRUE	TRUE	-6	0.233816	0.227405	0.620254	0	0.5625
1002	CC(C)=C1NC(=O)C(C(=O)C(O)c2ccc(Br)cc2)O1	0.354517	1.818	3.85467	0.823363	0.122018	340.173	2	2	4	TRUE	TRUE	-7	0.317186	0.176637	0.487798	0	0.5
1003	O=C1NC(=O)C(CC(O)COCCc2ccc(Br)cc2)O1	0.416192	1.3942	3.33199	0.720043	0.382206	358.188	2	2	5	TRUE	TRUE	-4.8	0.25911	0.279957	0.461779	0	0.637499
1004	O=C1NC(Cl)C(CC(O)c2ccc(Br)cc2)O1	0.397075	2.5459	3.82237	0.664521	0.570531	320.57	2	2	3	TRUE	TRUE	-6	0.313597	0.335479	0.442947	0	0.5625
1005	CC(C)(O)N1CCN(C(=O)Nc2ccc(F)c(F)c2F)C1(C)NCC=O	0.588887	1.444	3.93085	0.536613	-0.894258	374.363	2	3	5	FALSE	TRUE	-5.7	0.32565	0.463387	0.589426	1	0.58125
1006	CC1C(=O)CC(C(C)(C)CCNCCO)CC1C(=O)Nc1ccc(F)c(F)c1F	0.423131	3.272	3.94311	0.450717	-0.481213	414.468	2	3	4	TRUE	TRUE	-6.8	0.327012	0.549283	0.548121	0	0.5125
1007	CC(C)(O)C1CCC(O)N(C(=O)c2ccccc2F)CC1	0.346574	2.1573	3.13098	0.878686	-0.30426	295.354	2	2	3	TRUE	TRUE	-6.8	0.236775	0.121314	0.530426	0	0.5125
1008	CC(C)C1CC(=O)C(C)N(C(=O)c2cccc(OF)c2F)C1	0.362022	3.1647	3.79887	0.861183	-0.280982	311.328	2	0	3	TRUE	TRUE	-6.7	0.310986	0.138817	0.528098	0	0.51875
1009	CCCNc1cccc(C)c1NC(=O)c1cccc(OC)c1	0.375978	4.07782	1.84178	0.844631	-1.39198	298.386	2	2	3	TRUE	TRUE	-5.7	0.0935309	0.155369	0.639198	0	0.58125
1010	CC1C(=O)CC(C(C)(O)CO)CCN1C(=O)c1ccccc1F	0.339058	1.3788	3.55703	0.880796	-0.0758664	323.364	2	2	4	TRUE	TRUE	-7.2	0.284114	0.119204	0.507587	0	0.4875
1011	CCCC(C)=C1NC(=O)C(CC(O)c2ccc(Br)cc2)O1	0.365682	3.4192	3.74371	0.851964	0.431211	354.244	2	2	3	TRUE	TRUE	-6.2	0.304857	0.148036	0.456879	0	0.55
1012	O=C1CCNC(=O)C(CC(O)CC2=CC=C(F)C(F)C=C2)O1	0.341507	1.2469	4.79624	0.765987	1.52769	313.3	2	2	4	TRUE	TRUE	-7.6	0.421804	0.234013	0.347231	0	0.4625
1013	Cc1ccccc1NC(=O)N(C)Cc1ccccoc(F)cc1	0.521318	4.51542	2.65521	0.90533	-1.83142	314.36	2	1	2	FALSE	TRUE	-6	0.183912	0.0946703	0.683142	1	0.5625
1014	Cc1c(F)ccc(CO)c1NC(=O)c1cccc(Br)c1	0.367811	3.64122	2.13976	0.897717	-1.20753	338.176	2	2	2	TRUE	TRUE	-5.8	0.12664	0.102283	0.620753	0	0.575
1015	CCCNC1=C(NC(=O)c2ccccc2)C(C)C=CC=CC=C1	0.509793	3.9459	3.71506	0.864628	-0.00254686	308.425	2	2	2	FALSE	TRUE	-6.3	0.301674	0.135372	0.500255	1	0.54375
1016	Cc1cc(Cl)c(N)c(C)c1NC(=O)c1cccc(Br)c1	0.378417	4.55384	2.16006	0.77797	-1.47993	353.647	2	2	2	TRUE	TRUE	-6.2	0.128895	0.22203	0.647993	0	0.55
1017	Cc1ccccc1NC(=O)NN(C)Cc1ccc(F)cc1	0.500229	3.30262	2.04257	0.847411	-1.76924	287.338	2	2	2	FALSE	TRUE	-6.7	0.115841	0.152589	0.676924	1	0.51875
1018	CC1C(=O)CC(C(C)(C)O)CCN1C(=O)C1=CC=NC=CC=C1F	0.509875	2.3314	4.41131	0.842463	0.611956	334.391	2	1	4	FALSE	TRUE	-6.5	0.379034	0.157537	0.438804	1	0.53125
1019	Cc1cccc(CO)c1NCCCOc1ccccc1	0.419383	3.36832	1.85101	0.758637	-0.74763	271.36	2	2	3	TRUE	TRUE	-4.2	0.0945571	0.241363	0.574763	0	0.674998
1020	CC(F)Oc1cccc(C(=O)N2CCC(C)(C(C)(C)C)CCC(=O)C2C)c1F	0.52721	5.1561	4.10454	0.71049	-0.185106	395.49	2	0	3	FALSE	TRUE	-6.8	0.344949	0.28951	0.518511	1	0.5125
1021	CC1C(=O)CC(C(C)(C)O)C(=O)CN1C(=O)c1cccc(OF)c1F	0.351733	1.8487	4.00293	0.894564	-0.0428684	355.337	2	1	5	TRUE	TRUE	-6.9	0.333659	0.105436	0.504287	0	0.50625
1022	CC1(CC=Cc2ccc(Br)c(Cl)c2)CNC(=O)OC1	0.358113	4.2519	3.5834	0.889843	0.404105	344.636	2	1	2	TRUE	TRUE	-6.2	0.287045	0.110157	0.459589	0	0.55
1023	CC1CN(C(C)(C)O)CCN1C(=O)Nc1ccccc1F	0.365716	2.0921	2.94068	0.878209	-1.66339	295.358	2	2	3	TRUE	TRUE	-6.7	0.215631	0.121791	0.666339	0	0.51875
1024	CC(O)C1(CC=Cc2ccc(Br)cc2)CNC(=O)OC1	0.367523	2.9594	3.80942	0.886028	0.97218	340.217	2	2	3	TRUE	TRUE	-5.7	0.312158	0.113972	0.402782	0	0.58125
1025	CC(F)Oc1cccc(C(=O)N2CCC(C(C)(C)C)C(=O)C2C)c1F	0.382483	3.9858	3.89567	0.825516	-0.499082	353.409	2	0	3	TRUE	TRUE	-6.3	0.321741	0.174484	0.549908	0	0.54375
1026	CC1C(=O)CCCCC(C(C)(C)O)CCN1C(=O)Nc1ccc(F)cc1F	0.488864	4.1075	3.69285	0.808804	-0.816493	382.451	2	2	3	FALSE	TRUE	-7.8	0.299206	0.191196	0.581649	1	0.45
1027	CC1C(=O)CC(C(C)(C)O)CCN1C(=O)C1CC=C1c1ccc(F)cc1F	0.332039	3.3352	4.05137	0.879055	0.232106	377.431	3	1	3	TRUE	TRUE	-7.6	0.339041	0.120945	0.476789	0	0.4625
1028	CC1C(=O)CC(C(C)(C)CCCCO)CN1C(=O)c1ccccc1F	0.381789	3.4342	3.49729	0.800624	-0.269213	349.446	2	1	3	TRUE	TRUE	-6.1	0.277476	0.199376	0.526921	0	0.55625
1029	CCc1ccc(F)c(NC(=O)N2CCC(C(C)(O)C(C)C)CC2=O)c1	0.375228	3.5656	3.46673	0.872127	-0.746407	350.434	2	2	3	TRUE	TRUE	-6.2	0.274081	0.127873	0.574641	0	0.55
1030	Cc1[nH]cc(CO)c1NC(=O)c1ccccc1	0.383503	2.06772	2.16789	0.755312	-0.663151	230.267	2	3	2	TRUE	TRUE	-5.7	0.129765	0.244688	0.566315	0	0.58125
1031	CC1CC(=O)CC(C(C)(C)O)CCN1C(=O)Nc1ccc(F)c(F)c1F	0.505939	3.4664	3.44246	0.781361	-0.702996	372.387	2	2	3	FALSE	TRUE	-7.1	0.271384	0.218639	0.5703	1	0.49375
1032	CC1C(=O)CC(C(C)(C)O)CCN1C(=O)C1=CNC(F)=C(F)C=C1F	0.364946	2.4021	4.49265	0.744043	0.519049	358.36	2	2	4	TRUE	TRUE	-7.2	0.388072	0.255957	0.448095	0	0.4875
1033	CC1CNC(=O)CC(C(C)(C)O)CCN1C(=O)Nc1ccc(F)cc1F	0.498116	2.4843	3.78537	0.749121	-0.76445	369.412	2	3	3	FALSE	TRUE	-7.8	0.309486	0.250879	0.576445	1	0.45
1034	CC1C(=O)CC(C(C)(C)O)CCN1C(=O)C1CC1c1ccc(F)c(F)c1F	0.358074	3.1745	4.02547	0.816034	-0.0514073	383.41	3	1	3	TRUE	TRUE	-7.1	0.336163	0.183966	0.505141	0	0.49375
1035	Cc1cccc(CO)c1[SH](=O)(CN)c1ccccc1	0.421438	1.83822	3.53074	0.747248	-0.0362255	277.389	2	3	3	TRUE	TRUE	-4.8	0.281194	0.252752	0.503623	0	0.637499
1036	COC1CNC(=O)OCC(C=Cc2ccc(Br)cc2)OOO1	0.522147	2.423	4.59871	0.819595	0.939803	374.187	2	1	6	FALSE	TRUE	-6.1	0.399857	0.180405	0.40602	1	0.55625
1037	CC(C)(O)CN1CCCN(C(=O)c2ccccc2F)C(O)CC1	0.51054	1.453	2.82256	0.883331	-1.04604	324.396	2	2	4	FALSE	TRUE	-6.2	0.202506	0.116669	0.604604	1	0.55
1038	CC1C(=O)CC(CCCN(C)O)CCN1C(=O)Nc1ccccc1F	0.383319	3.1284	3.39613	0.799619	-0.666177	351.422	2	2	4	TRUE	TRUE	-6.2	0.266236	0.200381	0.566618	0	0.55
1039	CC1C(=O)CC(C(C)(C)O)CC[N+]1([O-])Nc1ccc(F)cc1F	0.539742	2.7448	4.37063	0.660938	0.103804	328.359	2	2	4	FALSE	TRUE	-6.6	0.374514	0.339062	0.48962	1	0.525
1040	Cc1cccc(CC#N)c1NC(=O)c1ccccc1	0.366138	3.3134	1.8583	0.908097	-1.31947	250.301	2	1	2	TRUE	TRUE	-5.7	0.0953661	0.0919029	0.631947	0	0.58125
1041	C=COC(CO)C1(O)CCN(C(=O)C2CC2c2ccc(F)cc2F)C(C)C(=O)C1	0.412542	1.9004	4.5557	0.701182	0.123491	409.429	3	2	5	TRUE	TRUE	-5.9	0.395078	0.298818	0.487651	0	0.56875
1042	CC(C)C1CC(=O)C(C)N(C(=O)Nc2ccc(F)cc2F)C1	0.343113	3.4322	3.32406	0.909522	-1.09331	310.344	2	1	2	TRUE	TRUE	-7.3	0.258229	0.090478	0.609331	0	0.48125
1043	Cc1cccc(CO)c1NCCS(=O)c1ccccc1	0.396758	2.70702	2.86791	0.859397	-0.541623	289.4	2	2	3	TRUE	TRUE	-5	0.207546	0.140603	0.554162	0	0.625
1044	CCCCCC(C)(O)CN1CCC(O)N(C(=O)c2ccccc2F)CC1	0.39428	2.6233	3.22015	0.7284	-0.729292	366.477	2	2	4	TRUE	TRUE	-6.1	0.246683	0.2716	0.572929	0	0.55625
1045	Cc1cccc(C)c1NC(=O)c1ccccc1	0.346055	3.55574	1.36253	0.831524	-1.19878	225.291	2	1	1	TRUE	TRUE	-6.5	0.0402809	0.168476	0.619878	0	0.53125
1046	CC1CNC(=O)CC(C(C)(C)O)CCN1C(=O)C1CC1c1ccc(F)cc1F	0.487497	2.5825	4.33728	0.828016	-0.196837	394.462	3	2	3	FALSE	TRUE	-7.8	0.370809	0.171984	0.519684	1	0.45
1047	CC(C)=C1NC(=O)C(CC(O)C2=CC=CC=C(Br)C=C2)O1	0.516914	2.835	4.67756	0.821311	0.814106	352.228	2	2	3	FALSE	TRUE	-6.4	0.408618	0.178689	0.418589	1	0.5375
1048	CC1C(=O)CC(C(C)(C)O)CCN1C(=O)c1cccc(OC(C)(C)F)c1F	0.355027	3.4908	3.76348	0.864339	-0.0497812	383.435	2	1	4	TRUE	TRUE	-6.8	0.307053	0.135661	0.504978	0	0.5125
1049	CCC1CC(C(C)(C)O)CCN1C(=O)c1ccc(F)cc1F	0.348702	3.3665	3.17334	0.929579	-0.72764	311.372	2	1	2	TRUE	TRUE	-6.7	0.241482	0.0704211	0.572764	0	0.51875
1050	CC(C)=C1NC(=O)C(C(O)c2ccc(Br)cc2)O1	0.360451	2.2489	3.74695	0.880444	0.328665	312.163	2	2	3	TRUE	TRUE	-6.3	0.305217	0.119556	0.467133	0	0.54375
1051	CCCNc1ncnc(C)c1NC(=O)c1ccccc1	0.364865	2.85922	2.04049	0.876352	-1.27299	270.336	2	2	4	TRUE	TRUE	-6	0.11561	0.123648	0.627299	0	0.5625
1052	CC1CNCC(=O)OC1CC(O)c1ccc(Br)cc1	0.366229	2.0237	3.71946	0.833823	0.92238	328.206	2	2	4	TRUE	TRUE	-6	0.302163	0.166177	0.407762	0	0.5625
1053	Cc1cccc(CO)c1C(C)NC(=O)c1ccc(Br)c(F)c1	0.380581	3.87992	2.67674	0.862984	-1.15745	366.23	2	2	2	TRUE	TRUE	-5.8	0.186305	0.137016	0.615745	0	0.575
1054	CC1CNCC(N(CC(C)(C)O)ONO)CN1C(=O)c1ccccc1F	0.420996	0.5265	3.93854	0.54242	-0.878916	370.425	2	4	7	TRUE	TRUE	-6.6	0.326504	0.45758	0.587892	0	0.525
1055	CC1C(=O)CC1(C(=O)Nc1ccccc1F)C(C)(C)O	0.363702	2.1304	3.4894	0.89041	-0.284772	279.311	2	2	3	TRUE	TRUE	-6.3	0.2766	0.10959	0.528477	0	0.54375
1056	CC(C)(O)CN1CCC(O)N(C(=O)c2cscc2F)CC1	0.377172	1.1244	3.47552	0.877191	-0.923389	316.398	2	2	5	TRUE	TRUE	-6.2	0.275058	0.122809	0.592339	0	0.55
1057	CCn1ccc(CO)c1NC(=O)c1ccccc1	0.374889	2.2526	2.19144	0.866327	-0.956702	244.294	2	2	3	TRUE	TRUE	-5.6	0.132382	0.133673	0.59567	0	0.5875
1058	CC1CCN(CC(C)(C)O)CCN1CCCC(=O)Nc1ccccc1F	0.403322	2.7115	2.70794	0.780101	-1.51083	365.493	2	2	4	TRUE	TRUE	-5.6	0.189772	0.219899	0.651083	0	0.5875
1059	CC(C)(O)CN1CCC(O)N(C(=O)c2cccc(Cl)c2F)CC1	0.380426	1.7163	3.00841	0.87601	-1.09586	344.814	2	2	4	TRUE	TRUE	-5.9	0.223157	0.12399	0.609586	0	0.56875
1060	O=C1NC(=O)C(CC(O)c2ccc(Br)o2)N1	0.556313	0.6736	3.61985	0.713267	-0.351124	289.085	2	3	4	FALSE	TRUE	-5.5	0.291094	0.286733	0.535112	1	0.59375
1061	Cc1cccc(CO)c1NC(=O)c1cc(F)c(Br)cc1F	0.35788	3.78032	2.15406	0.82277	-1.43449	356.166	2	2	2	TRUE	TRUE	-6.7	0.128229	0.17723	0.643449	0	0.51875
1062	CC(C)(O)CN1CCC(C(=S)CCC(=O)c2ccccc2F)CC1	0.585454	3.6414	2.5956	0.60138	-1.09771	351.487	2	1	4	FALSE	TRUE	-4.8	0.177289	0.39862	0.609771	1	0.637499
1063	CC1C(=O)CC(C(C)(C)O)CCN1C(=O)Nc1ccc(C#N)cc1F	0.376792	2.66978	3.4772	0.859949	-0.910005	347.39	2	2	4	TRUE	TRUE	-6.3	0.275244	0.140051	0.591	0	0.54375
1064	CC(F)Oc1cccc(C(C)C(=O)N2CCC(C(C)(C)O)CC(=O)C2C)c1F	0.362815	3.5906	4.22849	0.824616	0.131509	397.462	2	1	4	TRUE	TRUE	-6.9	0.358722	0.175384	0.486849	0	0.50625
1065	CC1=CC(Br)=C1NC(=O)c1ccccc1	0.379127	2.9828	2.33233	0.873651	-0.607554	264.122	2	1	1	TRUE	TRUE	-5.3	0.148036	0.126349	0.560755	0	0.60625
1066	CC1CCN(CCC(C)(C)O)CCN1C(=O)Nc1ccccc1F	0.34667	2.9148	2.71189	0.888125	-1.43356	337.439	2	2	3	TRUE	TRUE	-7.1	0.19021	0.111875	0.643356	0	0.49375
1067	CC1C(=O)CC(C(C)(C)C)CCN1C(=O)Nc1ccccc1F	0.352057	4.0733	3.11773	0.847604	-1.14197	320.408	2	1	2	TRUE	TRUE	-7.2	0.235304	0.152396	0.614197	0	0.4875
1068	Cc1cccc(CO)c1NC(=O)CNc1ccc(Br)c(F)c1	0.389241	3.43952	2.11435	0.758893	-1.72266	367.218	2	3	3	TRUE	TRUE	-6	0.123817	0.241107	0.672266	0	0.5625
1069	Cc1ccccc1CC(C)NC(=O)c1ccc(Br)c(F)c1	0.37538	4.25762	2.32192	0.877299	-1.70581	350.231	2	1	1	TRUE	TRUE	-6	0.14688	0.122701	0.670581	0	0.5625
1070	CC(C)C(C)(O)C1CCN(C)C(C(=O)Nc2ccccc2F)C(=O)C1	0.369988	2.4507	3.71314	0.818639	-0.32092	350.434	2	2	4	TRUE	TRUE	-6.6	0.30146	0.181361	0.532092	0	0.525
1071	CC1CC(COO)CC(C(C)(C)O)CCN1C(=O)Nc1ccc(F)c(F)c1F	0.519514	4.0031	3.87825	0.40247	-0.567652	404.429	2	3	4	FALSE	TRUE	-8.8	0.319806	0.59753	0.556765	1	0.3875
1072	CC(C)=C1NC(=O)C(C)(CC(O)c2ccc(Br)cc2)O1	0.384845	3.0291	3.82835	0.88928	0.498182	340.217	2	2	3	TRUE	TRUE	-5.3	0.314261	0.11072	0.450182	0	0.60625
1073	Cc1cccc(CO)c1NC(=O)C1=C(Br)C(F)=C1	0.360314	2.94182	2.87278	0.901401	-0.655109	312.138	2	2	2	TRUE	TRUE	-6.2	0.208087	0.0985994	0.565511	0	0.55
1074	CC(O)CC(C)C1CCN(C(=O)c2cccc(OC(C)F)c2F)C(C)C(=O)C1	0.396246	3.7368	4.27512	0.794213	-0.16531	397.462	2	1	4	TRUE	TRUE	-6	0.363902	0.205787	0.516531	0	0.5625
1075	CC1C(=O)CCNC(C(C)(C)O)CCN1C(=O)c1cccc(OF)c1F	0.480932	2.0117	4.36616	0.851056	-0.123104	370.396	2	2	5	FALSE	TRUE	-7.9	0.374017	0.148944	0.51231	1	0.44375
1076	CC(F)Oc1cccc(C(=O)CCN2CCC(C(C)(C)O)CC(=O)C2C)c1F	0.392989	3.5333	4.04313	0.713224	0.0522945	397.462	2	1	5	TRUE	TRUE	-6.3	0.338126	0.286776	0.494771	0	0.54375
1077	CC1CC(COONC(C)(C)O)CCN1C(=O)Nc1ccccc1F	0.426355	2.6393	3.698	0.316228	-0.759386	355.41	2	3	5	TRUE	TRUE	-7.4	0.299778	0.683772	0.575939	0	0.475
1078	Cc1cccc(CO)c1NC(=O)c1cc(F)c(Br)c(OF)c1	0.320325	3.90452	2.57254	0.855992	-1.1104	372.165	2	2	3	TRUE	TRUE	-8	0.174727	0.144008	0.61104	0	0.4375
1079	O=C1NC(=O)C(CCSc2ccc(Br)cc2)O1	0.391459	2.5663	3.08061	0.86759	-0.578735	316.176	2	1	4	TRUE	TRUE	-5.3	0.231178	0.13241	0.557874	0	0.60625
1080	CC(O)C(C)C1CCN(C(=O)Nc2ccccc2F)C(C)C(=O)C1	0.358317	3.0441	3.66683	0.891201	-0.656089	336.407	2	2	3	TRUE	TRUE	-6.8	0.296314	0.108799	0.565609	0	0.5125
1081	CCCCOC(C)C(C)(O)C1CCN(C(=O)Nc2ccccc2F)C(=O)C1	0.410425	3.5524	3.64673	0.709243	-0.81887	380.46	2	2	4	TRUE	TRUE	-5.9	0.294081	0.290757	0.581887	0	0.56875
1082	CC1C(=O)CC(C(C)(C)O)CCN1C(=O)c1ccc(F)c(F)c1F	0.344975	2.6846	3.49933	0.840233	-0.336023	343.345	2	1	3	TRUE	TRUE	-7.3	0.277703	0.159767	0.533602	0	0.48125
1083	C=C(C(=O)C1CCC(C(C)(C)O)CC(=O)C1C)c1ccccc1	0.363606	3.6613	3.75656	0.68138	1.17161	314.425	2	1	3	TRUE	TRUE	-6.8	0.306285	0.31862	0.382839	0	0.5125
1084	CC1C(=O)CC(C(C)(C)O)CCN1C(=O)c1cccc(C(C)(C)O)c1F	0.329596	2.6338	3.6125	0.863191	0.074129	365.445	2	2	4	TRUE	TRUE	-7.6	0.290278	0.136809	0.492587	0	0.4625
1085	CCCNc1cccc(OC)c1NC(=O)c1ccccc1	0.391858	3.7694	1.81632	0.848637	-1.07191	284.359	2	2	3	TRUE	TRUE	-4.9	0.0907019	0.151363	0.607191	0	0.631249
1086	CC(C)(O)N1CCN(C(=O)C2CC2c2ccc(F)cc2F)C(C)(C)C1	0.333658	2.7195	3.76524	0.909684	-0.692937	352.425	3	1	3	TRUE	TRUE	-7.7	0.307249	0.0903155	0.569294	0	0.45625
1087	CC1C(=O)CC1(C(=O)c1ccccc1F)C(C)(C)O	0.390831	2.3746	3.62696	0.852682	0.221341	264.296	2	1	3	TRUE	TRUE	-5.3	0.291885	0.147318	0.477866	0	0.60625
1088	CC1C(=O)CC(C(C)(C)O)CN=CCNC1c1ccccc1F	0.48111	2.5232	4.59781	0.880059	0.581774	320.408	2	2	4	FALSE	TRUE	-7.5	0.399757	0.119941	0.441823	1	0.46875
1089	CC(C)(O)CN1CCC(O)N(CCCOc2ccccc2F)CC1	0.393763	1.6916	2.88934	0.740056	-0.989733	340.439	2	2	5	TRUE	TRUE	-6	0.209926	0.259944	0.598973	0	0.5625
1090	CC1CC(=O)C(C(C)(C)O)CCN1C(=O)c1ccc(F)cc1F	0.348935	2.5455	3.37975	0.908975	-0.49605	325.355	2	1	3	TRUE	TRUE	-6.8	0.264416	0.0910247	0.549605	0	0.5125
1091	CC1(Cc2ccc(Br)cc2)CNC(=O)OC1	0.341698	2.7377	3.19689	0.906476	0.394888	284.153	2	1	2	TRUE	TRUE	-6.5	0.244098	0.0935244	0.460511	0	0.53125
1092	Cc1cccc(CO)c1NC(=O)C1=CC=CC=CS1	0.378522	3.12642	3.01094	0.88925	-0.342155	273.357	2	2	3	TRUE	TRUE	-5.5	0.223438	0.11075	0.534215	0	0.59375
1093	CCCCN1C(=O)CC(C(C)(C)O)CCN1C(=O)c1cccc(OF)c1F	0.350989	3.2558	3.69978	0.817396	-0.118415	384.423	2	1	4	TRUE	TRUE	-7.2	0.299976	0.182604	0.511841	0	0.4875
1094	CC1C(=O)CC(C(C)(C)O)CCN1C(=O)Nc1ccc(F)c(Cl)c1F	0.348125	3.5906	3.58593	0.777081	-0.578796	374.815	2	2	3	TRUE	TRUE	-7.7	0.287325	0.222919	0.55788	0	0.45625
1095	COc1cc(Cl)cc(C)c1NC(=O)c1cccc(Br)c1	0.368446	4.67182	1.88036	0.869445	-1.63248	354.631	2	1	2	TRUE	TRUE	-6	0.0978175	0.130555	0.663248	0	0.5625
1096	CC1C(=O)CC(C(C)(C)O)CCN1C(CCO)c1ccc(F)cc1F	0.374771	2.8288	3.89471	0.852674	0.143144	355.425	2	2	4	TRUE	TRUE	-6.1	0.321634	0.147326	0.485686	0	0.55625
1097	CCCNc1cccc(C)c1S(=O)(=O)c1ccccc1	0.368509	3.64972	1.94486	0.913573	-1.44403	289.4	2	1	3	TRUE	TRUE	-5.7	0.104985	0.0864273	0.644403	0	0.58125
1098	C=CCC(C)(C)C1CCN(C(=O)Nc2ccc(F)cc2F)C(C)C(=O)C1	0.39659	4.7686	3.57882	0.782651	-1.03495	364.436	2	1	2	TRUE	TRUE	-6.1	0.286536	0.217349	0.603495	0	0.55625
1099	O=C1NC(=O)C(CNC(CO)c2ccc(Br)cc2)O1	0.382982	0.7071	3.3906	0.740463	-0.0571184	329.15	2	3	5	TRUE	TRUE	-6.2	0.265622	0.259537	0.505712	0	0.55
1100	CCCNc1cccc(C)c1NC(=O)c1cccnc1	0.390184	3.46422	1.96104	0.873576	-1.60584	269.348	2	2	3	TRUE	TRUE	-5.2	0.106782	0.126424	0.660584	0	0.6125
1101	CC(C)CCC(C)(O)C1CCN(C(=O)Nc2ccccc2F)C(=O)C1	0.3512	3.7834	3.29657	0.848861	-0.520861	350.434	2	2	3	TRUE	TRUE	-7	0.255174	0.151139	0.552086	0	0.5
1102	CC1C(=O)CC(C(C)(C)O)CCN1C(=O)NC1=CC=CC=CC=C1F	0.482666	2.9998	4.2054	0.805901	0.403461	348.418	2	2	3	FALSE	TRUE	-7.7	0.356156	0.194099	0.459654	1	0.45625
1103	CC1C(=O)NCCOOC(C(C)(C)O)CCN1C(=O)c1cccc(OF)c1F	0.508701	1.5273	4.56508	0.744603	0.156119	402.394	2	2	6	FALSE	TRUE	-7.4	0.39612	0.255397	0.484388	1	0.475
1104	CCCC1(C)OC(CC(O)c2ccc(Br)cc2)C1=O	0.387192	3.3993	3.75741	0.901553	0.694824	327.218	2	1	3	TRUE	TRUE	-5	0.306379	0.0984474	0.430518	0	0.625
1105	CC1C(=O)CCC=C(C(C)(C)O)CCN1C(=O)Nc1ccccc1F	0.473137	3.4984	3.63349	0.803873	-0.482223	348.418	2	2	3	FALSE	TRUE	-8.2	0.29261	0.196127	0.548222	1	0.425
1106	CC1C(=O)CC(C(C)(C)O)N1C(=O)C1CC1c1ccc(F)cc1F	0.355642	2.3977	4.07278	0.921368	-0.319442	337.366	3	1	3	TRUE	TRUE	-6.8	0.34142	0.0786321	0.531944	0	0.5125
1107	Cc1cc(Cl)c(NO)c(CO)c1NC(=O)c1cccc(Br)c1	0.421667	3.95662	2.51104	0.600608	-1.03137	385.645	2	4	4	TRUE	TRUE	-5.5	0.167894	0.399392	0.603137	0	0.59375
1108	C=C(c1ccccc1F)N1CC(OCCCC(C)(C)O)CC(=O)C1C	0.413323	3.396	3.71372	0.766761	-0.0224643	349.446	2	1	4	TRUE	TRUE	-5.1	0.301524	0.233239	0.502246	0	0.61875
1109	CC(C)NC(=O)CN1CCC(O)N(C(=O)c2ccccc2F)CC1	0.396269	0.8166	2.64708	0.85307	-1.81443	337.395	2	2	4	TRUE	TRUE	-5.6	0.183009	0.14693	0.681443	0	0.5875
1110	CC(C)=C1NC(=O)C(C#CCC(O)c2ccc(Br)cc2)O1	0.375921	2.6424	4.14807	0.80662	0.242161	350.212	2	2	3	TRUE	TRUE	-6.4	0.349785	0.19338	0.475784	0	0.5375
1111	CC(F)Oc1ccc(F)c(C(=O)N2CCC(C(C)(C)O)CC(=O)C2C)c1F	0.344178	3.2398	4.00482	0.861438	-0.118152	387.398	2	1	4	TRUE	TRUE	-7.4	0.333869	0.138562	0.511815	0	0.475
1112	C=C(C1=C(C(OO)C(C)(C)O)CC(=O)C1C)c1ccccc1F	0.408083	3.3735	4.07883	0.644623	0.283874	320.36	2	2	4	TRUE	TRUE	-6	0.342093	0.355377	0.471613	0	0.5625
1113	CC1C(=O)CC(C(C)(C)O)CCN1C(=O)NC1=CC=C(F)C(F)=CC=C1F	0.474484	3.5942	4.51085	0.764441	0.23016	384.398	2	2	3	FALSE	TRUE	-8.5	0.390094	0.235559	0.476984	1	0.40625
1114	Cc1cc(N)cc(CO)c1NC(=O)c1cccc(Br)c1	0.37612	3.08432	2.09537	0.754756	-1.1589	335.201	2	3	3	TRUE	TRUE	-6.2	0.121708	0.245244	0.61589	0	0.55
1115	C#CC(O)C1CCN(C(=O)C2CC2c2ccc(F)cc2F)C(C)C(=O)C1	0.338399	2.2586	4.27904	0.840532	-0.324897	361.388	3	1	3	TRUE	TRUE	-8	0.364338	0.159468	0.53249	0	0.4375
1116	C=C(c1ncccc1F)C1CCC(C(C)(C)O)CC(=O)C1C	0.378676	3.6263	3.9995	0.867646	0.586507	305.393	2	1	3	TRUE	TRUE	-5.7	0.333278	0.132354	0.441349	0	0.58125
1117	CC1=CC=CC(Cl)=CC(CO)=C1NC(=O)c1cccc(Br)c1	0.500375	4.0641	2.93937	0.83045	-0.238401	380.669	2	2	2	FALSE	TRUE	-6.5	0.215486	0.16955	0.52384	1	0.53125
1118	CCCNC1=CC=CC1(N)NC(=O)c1ccccc1	0.412674	1.5247	3.30891	0.700672	-0.140947	257.337	2	3	3	TRUE	TRUE	-5.3	0.256545	0.299328	0.514095	0	0.60625
1119	CC1C(=O)CC(C(C)(C)O)CC1(O)c1cccc(OF)c1F	0.323697	2.6627	4.35682	0.899955	0.94645	314.328	2	2	4	TRUE	TRUE	-7.6	0.37298	0.100045	0.405355	0	0.4625
1120	CC1C(=O)N(C(C)(C)O)CCN1C(=O)c1ccc(F)cc1F	0.347346	1.3661	3.15122	0.896971	-1.08116	312.316	2	1	3	TRUE	TRUE	-7.1	0.239024	0.103029	0.608116	0	0.49375
1121	CC1C(=O)CC(C(C)(O)COO)CCN1C(=O)c1cccc(C(C)(C)O)c1F	0.396865	2.1035	4.09629	0.518875	0.0959807	397.443	2	3	6	TRUE	TRUE	-7.2	0.344032	0.481125	0.490402	0	0.4875
1122	CC1C(=O)NCCCCC(C(C)(C)O)CCN1C(=O)Nc1ccccc1F	0.510965	3.1254	3.61434	0.738386	-0.621575	379.476	2	3	3	FALSE	TRUE	-7.2	0.290482	0.261614	0.562157	1	0.4875
1123	Cc1cccc(CO)c1NC(=O)c1cc(F)c(Br)c(F)c1	0.331014	3.78032	2.24397	0.82277	-1.14153	356.166	2	2	2	TRUE	TRUE	-7.6	0.138219	0.17723	0.614153	0	0.4625
1124	Cc1cccncccc(CO)c1NC(=O)c1ccc(Br)c(F)c1	0.513811	4.16062	2.49911	0.82619	-1.43797	391.24	2	2	3	FALSE	TRUE	-6.4	0.166568	0.17381	0.643797	1	0.5375
1125	CC1C(=O)CC(C(C)(C)O)CC1(O)C1=C(OF)C(OF)=C1F	0.376996	2.3546	5.16453	0.830815	1.24187	322.279	2	2	5	TRUE	TRUE	-6.3	0.462725	0.169185	0.375813	0	0.54375
1126	CC(C)(O)N1CCN(C(=O)C2CCC=CC2c2ccc(F)cc2F)C(C)(C)C1	0.372576	3.6658	4.05244	0.798638	-0.300058	392.49	3	1	3	TRUE	TRUE	-6.8	0.33916	0.201362	0.530006	0	0.5125
1127	CC(C)(C)CCC1CCN(C(=O)C2CC2c2ccc(F)cc2F)C(C)(C)C1	0.403698	5.9118	3.75851	0.638431	-0.45315	377.519	3	0	1	TRUE	TRUE	-6.4	0.306501	0.361569	0.545315	0	0.5375
1128	CC1CNC(=O)CC(C(C)(C)O)CCN1C(=O)Nc1ccccc1F	0.503209	2.3452	3.70476	0.764898	-0.618342	351.422	2	3	3	FALSE	TRUE	-7.4	0.300529	0.235102	0.561834	1	0.475
1129	CC1C(=O)CC(C(C)(C)O)CCN1C(NO)c1ccc(F)cc1F	0.379343	2.3827	4.16071	0.732961	0.00328104	342.386	2	3	5	TRUE	TRUE	-6.8	0.35119	0.267039	0.499672	0	0.5125
1130	Cc1cccc(CO)c1NC(=O)C1=CC=C(Br)C(F)=CC=C1	0.511042	4.05422	3.10166	0.850181	-0.439556	364.214	2	2	2	FALSE	TRUE	-6.2	0.233518	0.149819	0.543956	1	0.55
1131	CC1C(=O)CC(C(C)(C)O)CCN1C(=O)c1ccncc1F	0.349663	1.8014	3.52045	0.904204	-0.155461	308.353	2	1	4	TRUE	TRUE	-6.7	0.28005	0.0957962	0.515546	0	0.51875
1132	CCCCc1cccc(CO)c1NC(=O)c1cc(F)c(Br)c(OF)c1	0.384961	4.9387	2.65649	0.675126	-0.733013	414.246	2	2	3	TRUE	TRUE	-6.4	0.184055	0.324874	0.573301	0	0.5375
1133	CC1(CC=Cc2ccc(Br)cc2)CNC(=O)OCO1	0.347215	3.325	3.56595	0.926819	0.965313	326.19	2	1	3	TRUE	TRUE	-6.1	0.285105	0.0731808	0.403469	0	0.55625
1134	CC(F)Oc1cccc(C(=O)N2CC(C(C)O)CC(=O)C2C)c1F	0.34936	2.3205	4.16201	0.912658	-0.255952	341.354	2	1	4	TRUE	TRUE	-7.1	0.351334	0.0873419	0.525595	0	0.49375
1135	CC(O)CNCCC1CCN(C(=O)c2cccc(OF)c2F)C(C)C(=O)C1	0.407286	2.2593	3.89243	0.705337	-0.287115	384.423	2	2	5	TRUE	TRUE	-5.9	0.321381	0.294663	0.528712	0	0.56875
1136	CCCNc1ccc(Cl)c(C)c1NC(=O)c1ccccc1	0.384313	4.72262	1.94847	0.838589	-1.42142	302.805	2	2	2	TRUE	TRUE	-5.5	0.105386	0.161411	0.642142	0	0.59375
1137	O=CC=C1NC(=O)C(CC(O)c2ccc(Br)cc2)O1	0.551071	1.4279	3.86582	0.648276	0.938976	326.146	2	2	4	FALSE	TRUE	-5.5	0.318425	0.351724	0.406102	1	0.59375
1138	CC1C(=O)CC(C(C)(C)O)C(C)C1C(=O)Nc1ccc(F)cc1F	0.335193	3.1516	3.80411	0.888916	-0.362003	339.382	2	2	3	TRUE	TRUE	-7.6	0.311568	0.111084	0.5362	0	0.4625
1139	CC1C(=O)CC(C(C)(C)O)CCN1C(COc1ccccc1F)OO	0.414788	2.4607	4.05243	0.602797	0.20346	355.406	2	2	6	TRUE	TRUE	-6	0.339159	0.397203	0.479654	0	0.5625
1140	C=C(c1ccccc1F)C1(C(C)(C)O)CC(=O)C1C	0.376598	3.2051	3.78459	0.907861	0.278534	262.324	2	1	2	TRUE	TRUE	-5.6	0.309399	0.0921395	0.472147	0	0.5875
1141	CC1C(=O)CC(C(C)(C)O)CCN1S(=O)(=O)c1ccc(F)cc1F	0.367285	2.094	3.47512	0.894625	-0.593603	361.41	2	1	4	TRUE	TRUE	-6.3	0.275014	0.105375	0.55936	0	0.54375
1142	CC1C(=O)CC(C(C)(C)O)CN1C(=O)C1=C(F)C=CSCC=CC=C1	0.493898	3.1599	5.16404	0.816655	0.57484	365.47	2	1	4	FALSE	TRUE	-7.7	0.462671	0.183345	0.442516	1	0.45625
1143	CC1C(=O)CC(C(C)(C)O)CC1(O)COc1cccc(OF)c1F	0.3433	2.585	4.33513	0.858605	0.901128	344.354	2	2	5	TRUE	TRUE	-7.1	0.37057	0.141395	0.409887	0	0.49375
1144	CCCCOOCC1CC(C(C)(C)O)CCN1C(=O)Nc1ccc(F)c(F)c1F	0.43456	4.2356	3.6287	0.286817	-0.5541	418.456	2	2	4	TRUE	TRUE	-7.1	0.292078	0.713183	0.55541	0	0.49375
1145	COc1ccc(C2=CCC2C(=O)N2CCC(C(C)(C)O)CC(=O)C2C)c(F)c1	0.351108	3.2047	4.01299	0.858794	0.369777	389.467	3	1	4	TRUE	TRUE	-6.9	0.334777	0.141206	0.463022	0	0.50625
1146	CC1C(=O)CC(C(C)(C)O)CCN1C(=O)NCCc1cccc(OF)c1F	0.350321	2.7816	3.78291	0.818305	-0.175898	384.423	2	2	4	TRUE	TRUE	-7.3	0.309212	0.181695	0.51759	0	0.48125
1147	CC1C(=O)CC(C(C)(C)O)CCN1C(=O)NC1=C(F)C(F)=C(F)C(F)=CC1	0.360952	3.7253	4.46338	0.70631	0.205948	390.377	2	2	3	TRUE	TRUE	-7.7	0.38482	0.29369	0.479405	0	0.45625
1148	CC(C)(O)N1CCN(CCNC(=O)C2CC2c2ccc(F)cc2F)C(C)(C)C1	0.39459	2.3091	3.7533	0.776268	-1.01228	395.494	3	2	4	TRUE	TRUE	-6.3	0.305922	0.223732	0.601228	0	0.54375
1149	CCCNc1cccc(C)c1NC(=O)Nc1ccccc1	0.393315	4.46092	1.82015	0.75843	-1.58011	283.375	2	3	2	TRUE	TRUE	-5.6	0.0911273	0.24157	0.658011	0	0.5875
1150	CC(F)Oc1cccc(C(=O)OCN2CCC(C(C)(C)O)CC(=O)C2C)c1F	0.376339	3.0748	4.13561	0.741259	0.102681	399.434	2	1	6	TRUE	TRUE	-6.8	0.348401	0.258741	0.489732	0	0.5125
1151	CC1C(=O)CC(C(C)(C)O)CC1(O)c1cccc(OF)ccoc1F	0.497593	3.3801	4.95	0.867866	0.878724	356.365	2	2	5	FALSE	TRUE	-7	0.438889	0.132134	0.412128	1	0.5
1152	CC1C(=O)CC(C(C)(C)O)CCN1C(=O)C1CC=C1C1=CN(F)C=C(F)C=C1F	0.362169	3.6481	4.99911	0.721932	0.747281	410.436	3	1	4	TRUE	TRUE	-7.6	0.444346	0.278068	0.425272	0	0.4625
1153	CC1C(=O)CC(C(C)(C)O)CN1C(=O)C1=CC=CC=CC=C1F	0.509914	2.4692	4.29091	0.850474	0.582854	319.376	2	1	3	FALSE	TRUE	-6.4	0.365657	0.149526	0.441715	1	0.5375
1154	CCc1cnnc(CO)c1NC(=O)c1cc(F)c(Br)c(OF)c1	0.396701	2.9485	3.13646	0.82312	-1.18892	388.168	2	2	5	TRUE	TRUE	-5.7	0.237385	0.17688	0.618892	0	0.58125
1155	Cc1cccnc1NC(=O)c1cc(F)c(Br)c(OF)c1	0.369802	3.80722	2.56081	0.92219	-1.68631	343.127	2	1	3	TRUE	TRUE	-6.1	0.173423	0.0778099	0.668631	0	0.55625
1156	CC1C(=O)CC(C(C)(C)O)CC1(O)c1ccc(F)c(OF)c1F	0.343821	2.8018	4.47399	0.893161	0.860927	332.318	2	2	4	TRUE	TRUE	-7	0.385999	0.106839	0.413907	0	0.5
1157	CC1C(=O)CC(C(C)(C)O)CC1(O)c1ccc(OO)c(F)c1F	0.363766	2.3903	4.33896	0.58505	1.45834	330.327	2	3	5	TRUE	TRUE	-7.5	0.370996	0.41495	0.354166	0	0.46875
1158	C=C(C1=CC=CC=CC=C1F)C1CCC(C(C)(C)O)CC(=O)C1C	0.486586	4.8408	4.52868	0.751807	1.21664	330.443	2	1	2	FALSE	TRUE	-7.6	0.392076	0.248193	0.378336	1	0.4625
1159	CC1C(=O)CC(C(C)(C)O)CCN1C(=O)C1CC1NNc1ccc(F)cc1F	0.519305	2.2369	4.27158	0.666482	-0.318592	395.45	3	3	5	FALSE	TRUE	-7.5	0.363508	0.333518	0.531859	1	0.46875
1160	Cc1cccc(CCCO)c1NC(=O)c1cc(F)c(Br)c(OF)c1	0.391315	4.33712	2.60985	0.758884	-0.942203	400.219	2	2	3	TRUE	TRUE	-5.8	0.178872	0.241116	0.59422	0	0.575
1161	CC1=NC(C)=C(NC(=O)c2cccc(Br)c2)C(CO)=CC1C	0.387092	3.4397	3.36972	0.864348	-0.481929	363.255	2	2	3	TRUE	TRUE	-5.6	0.263303	0.135652	0.548193	0	0.5875
1162	CCCc1cc(Br)ccc1C(O)CC1OC(=O)NC1=O	0.381182	2.4601	3.50523	0.861978	0.293527	342.189	2	2	4	TRUE	TRUE	-5.5	0.278358	0.138022	0.470647	0	0.59375
1163	CC(O)C1CCN(C(=O)C2CC=C2c2ccc(F)cc2F)C(C)C(=O)C1	0.353002	2.9451	4.16713	0.898333	0.0130768	363.404	3	1	3	TRUE	TRUE	-6.9	0.351903	0.101667	0.498692	0	0.50625
1164	C=C(c1ccccc1F)N1CC(C(C)(C)O)CC(=O)C1C	0.36163	2.8468	3.7192	0.930688	0.0878491	291.366	2	1	3	TRUE	TRUE	-6.1	0.302133	0.0693121	0.491215	0	0.55625
1165	CC1C(=O)CC(C(C)(C)O)CCN1C(=O)c1ccc(C#N)cc1F	0.331515	2.27808	3.46592	0.90066	-0.597752	332.375	2	1	4	TRUE	TRUE	-7.6	0.273991	0.0993402	0.559775	0	0.4625
1166	CC(O)C(C)C1CCN(C(=O)Nc2ccc(F)c(F)c2F)C(C)C(=O)C1	0.358419	3.3223	3.89049	0.800006	-0.815226	372.387	2	2	3	TRUE	TRUE	-7.5	0.321165	0.199994	0.581523	0	0.46875
1167	Cc1ccccc1NC(=O)N(C)CC1(F)C=C1	0.388921	2.73682	2.59375	0.801209	-1.5907	234.274	2	1	1	TRUE	TRUE	-6	0.177084	0.198791	0.65907	0	0.5625
1168	CC1C(=O)CC(C(C)(C)O)CN1C(=O)CCCc1ccccc1F	0.35967	2.7254	3.38699	0.900005	-0.212225	335.419	2	1	3	TRUE	TRUE	-6.3	0.265221	0.0999953	0.521222	0	0.54375
1169	Cc1cc(Cl)cc(CO)c1NC(=O)c1ccc(F)c(F)c1	0.369281	3.67122	2.02783	0.908335	-1.91595	311.715	2	2	2	TRUE	TRUE	-6	0.114204	0.091665	0.691595	0	0.5625
1170	CC1=C(F)C(F)C(F)=C(NC(=O)N2CCC(C(C)(C)O)CC(=O)C2C)C=C1	0.37324	3.469	4.68213	0.763581	0.328622	386.414	2	2	3	TRUE	TRUE	-7	0.409126	0.236419	0.467138	0	0.5
1171	CCCNC1=CC(O)=CC=CCC=C1NC(=O)c1ccccc1	0.519801	3.5856	3.3442	0.778692	0.306711	310.397	2	3	3	FALSE	TRUE	-6	0.260467	0.221308	0.469329	1	0.5625
1172	CC1(C)COC(=O)NCC(OONc2ccc(Br)cc2)C1	0.545632	3.2489	3.67044	0.638126	0.454176	359.22	2	2	5	FALSE	TRUE	-5.9	0.296716	0.361874	0.454582	1	0.56875
1173	CCCNc1cccc(OCC)c1NC(=O)c1ccccc1	0.384657	4.1595	1.87739	0.80669	-1.20555	298.386	2	2	3	TRUE	TRUE	-5.5	0.0974877	0.19331	0.620555	0	0.59375
1174	CC1C(=O)CC(OCC=O)CCN1C(=O)c1ccc(F)cc1F	0.516761	1.7425	3.44902	0.791241	-0.614559	325.311	2	0	4	FALSE	TRUE	-6.6	0.272113	0.208759	0.561456	1	0.525
1175	O=C1NC(=O)C(CC(O)c2ccc(Cl)cc2)O1	0.380454	1.3985	3.19136	0.856036	0.242728	255.657	2	2	4	TRUE	TRUE	-5.4	0.243484	0.143964	0.475727	0	0.6
1176	CC1C(=O)CC(C(C)(C)O)CCN1C(=O)Nc1c(F)cc(F)c(F)c1F	0.393718	3.2154	3.68217	0.473118	-0.436259	376.35	2	2	3	TRUE	TRUE	-7.6	0.298019	0.526882	0.543626	0	0.4625
1177	CC1C(=O)CC1(C(=O)c1ccc(F)cc1F)C(C)(C)O	0.376418	2.5137	3.71472	0.866647	0.0631292	282.286	2	1	3	TRUE	TRUE	-5.9	0.301635	0.133353	0.493687	0	0.56875
1178	CC(O)CNC(=O)C1CCN(C(=O)Nc2ccccc2F)C(C)C(=O)C1	0.374631	1.5242	3.34841	0.753404	-1.14885	365.405	2	3	4	TRUE	TRUE	-7	0.260934	0.246596	0.614885	0	0.5
1179	CC1CCN(C(=O)c2ccc(F)cc2F)C(C)C(=O)CC1C(C)(C)O	0.489383	3.1816	3.69581	0.88837	-0.332687	353.409	2	1	3	FALSE	TRUE	-7.1	0.299534	0.11163	0.533269	1	0.49375
1180	C=C(c1ccccc1F)C1CCC(COC)(C(C)(C)O)C(=O)C1C	0.359464	3.8578	4.18637	0.889315	0.422312	334.431	2	1	3	TRUE	TRUE	-6.5	0.354041	0.110685	0.457769	0	0.53125
1181	CC1CNCNC(C)(C)C(c2cccc(OF)c2F)CC1=O	0.506207	2.6968	4.67511	0.881435	0.397091	312.36	2	2	4	FALSE	TRUE	-6.7	0.408345	0.118565	0.460291	1	0.51875
1182	CC(C)(O)N1CC(O)CN(C(=O)C2CC2c2ccc(F)cc2F)C(C)(C)C1	0.372557	2.0804	4.08805	0.840302	-0.488376	382.451	3	2	4	TRUE	TRUE	-6.7	0.343116	0.159698	0.548838	0	0.51875
1183	CC1(C)CN(C(C)(C)O)CCN(C(=O)C2CC2)C1c1ccc(F)cc1F	0.354565	3.3147	3.43619	0.892556	-0.663248	366.452	3	1	3	TRUE	TRUE	-6.8	0.270688	0.107444	0.566325	0	0.5125
1184	CC1C(=O)CC(C(C)(C)O)CCN1C(=O)C1CC=C1c1ccc(F)c(F)c1F	0.361502	3.4743	4.15517	0.797669	0.223891	395.421	3	1	3	TRUE	TRUE	-7	0.350575	0.202331	0.477611	0	0.5
1185	CC1C(=O)CC(C(C)(C)O)CCN1C(=O)c1cncc(C(C)(C)O)c1F	0.35346	2.0288	3.89512	0.854155	0.120584	366.433	2	2	5	TRUE	TRUE	-6.9	0.32168	0.145845	0.487942	0	0.50625
1186	CCCNc1cccc(C)c1NC(=O)c1cccc(Br)c1	0.378465	4.83172	1.91593	0.813244	-1.54477	347.256	2	2	2	TRUE	TRUE	-5.9	0.10177	0.186756	0.654477	0	0.56875
1187	CC1C(=O)CC(C(C)(C)O)CCNCC1(O)c1cccc(OF)c1F	0.519342	2.2523	4.78985	0.773347	1.06104	357.397	2	3	5	FALSE	TRUE	-6.5	0.421094	0.226653	0.393896	1	0.53125
1188	COCC1CC(=O)C(C)N(C(=O)c2cccc(OF)c2F)CCC1=O	0.51659	2.1143	3.78406	0.827159	-0.214503	355.337	2	0	5	FALSE	TRUE	-6.4	0.30934	0.172841	0.52145	1	0.5375
1189	C#CNc1cc(C(=O)Nc2c(C)cccc2CO)cc(OF)c1Br	0.456698	3.76802	3.02982	0.534505	-0.933542	393.212	2	3	4	TRUE	TRUE	-4.8	0.225536	0.465495	0.593354	0	0.637499
1190	CC(C)(O)C1CCN(C(=O)Nc2ccc(F)cc2F)C(C)(COO)C1	0.395606	3.2279	3.75667	0.570086	-0.330307	358.385	2	3	4	TRUE	TRUE	-7	0.306296	0.429914	0.533031	0	0.5
1191	Cc1cc(Cl)cc(CO)c1NC(=O)C1=CC=CC(Br)=CN1	0.385148	3.35882	3.11541	0.765459	-0.576987	369.646	2	3	3	TRUE	TRUE	-6.1	0.235046	0.234541	0.557699	0	0.55625
1192	CC(O)C1CCN(C(=O)Nc2ccc(F)c(F)c2F)C(C)C(=O)C1	0.358387	2.6862	3.64466	0.810686	-1.00546	344.333	2	2	3	TRUE	TRUE	-7.4	0.293851	0.189314	0.600546	0	0.475
1193	CC1C(=O)CC(C(C)(C)F)NCCN1C(=O)c1ccc(F)cc1F	0.492622	2.4746	3.58082	0.898287	-0.973826	342.361	2	1	3	FALSE	TRUE	-7.2	0.286757	0.101713	0.597383	1	0.4875
1194	CC1=C(C)C(NC(=O)c2ccc(Br)c(F)c2)=C1CO	0.350767	2.9144	2.65766	0.897277	-0.747119	326.165	2	2	2	TRUE	TRUE	-6.5	0.184184	0.102723	0.574712	0	0.53125
1195	CC(O)C1CN(C(C)(C)O)CCN1C(=O)C1CC1c1ccc(F)cc1F	0.349919	1.6903	4.05829	0.849058	-0.711787	368.424	3	2	4	TRUE	TRUE	-7.6	0.33981	0.150942	0.571179	0	0.4625
1196	CC1C(=O)NC(C(C)(C)O)CC1(O)c1cccc(OF)c1F	0.362169	1.5721	4.46088	0.791025	0.583348	315.316	2	3	4	TRUE	TRUE	-7	0.384543	0.208975	0.441665	0	0.5
1197	CC1C(=O)CC(C(C)(C)O)CC1(O)c1cccc(Cl)c1F	0.364788	3.0528	4.0036	0.881823	0.671449	314.784	2	2	3	TRUE	TRUE	-6.1	0.333734	0.118177	0.432855	0	0.55625
1198	Cc1cccc(CO)c1NC(=O)C1=CC(F)(C(F)F)C(F)=C1	0.366627	3.19262	3.66852	0.838459	-0.708489	315.266	2	2	2	TRUE	TRUE	-6.8	0.296503	0.161541	0.570849	0	0.5125
1199	CC1C(=O)CC(C(C)(C)O)CN1C(=O)C1=CC=CN=CC=C1F	0.499205	1.9413	4.56854	0.845138	0.569291	320.364	2	1	4	FALSE	TRUE	-7	0.396504	0.154862	0.443071	1	0.5
1200	C=C(c1ccccc1F)C1CCC(C(C)(C)O)CC(=O)CCCC1C	0.510684	5.4016	4.1407	0.795243	0.539375	346.486	2	1	2	FALSE	TRUE	-6.6	0.348967	0.204757	0.446062	1	0.525
1201	CC1C(=O)NC(CC(C)(C)O)CCN1C(=O)C1CC=C1c1ccc(F)cc1F	0.343193	2.6347	4.0637	0.827743	0.1657	392.446	3	2	3	TRUE	TRUE	-7.5	0.340412	0.172257	0.48343	0	0.46875
1202	CC1C(=O)CC(C(C)(C)O)CCN1C(=O)c1cc(F)cc(F)c1F	0.35362	2.6846	3.52806	0.840233	-0.346758	343.345	2	1	3	TRUE	TRUE	-7	0.280896	0.159767	0.534676	0	0.5
1203	CC(F)Oc1cccc(C(=O)N2C(C)C(=O)CC(C(C)(C)O)CC3CC32)c1F	0.513938	3.4892	4.45704	0.847584	0.327181	395.446	3	1	4	FALSE	TRUE	-6.5	0.384116	0.152416	0.467282	1	0.53125
1204	CC(ONCCO)C1CC(=O)C(C)N(C(=O)c2ccccc2F)C1	0.426097	1.1474	3.967	0.60082	-0.475817	338.379	2	2	5	TRUE	TRUE	-5.9	0.329666	0.39918	0.547582	0	0.56875
1205	CC1C(=O)CC(C(C)(C)O)CC1C(=O)C1CC=C1c1ccc(F)cc1F	0.340771	3.9395	4.35911	0.882659	0.676803	362.416	3	1	3	TRUE	TRUE	-7.2	0.373234	0.117341	0.43232	0	0.4875
1206	O=C(NC1=C(Cl)C=C1CO)c1cccc(Br)c1	0.393032	2.5616	2.66757	0.900657	-0.540949	314.566	2	2	2	TRUE	TRUE	-4.8	0.185285	0.0993428	0.554095	0	0.637499
1207	CN1CC(C)(CC=Cc2ccc(Br)cc2)CNC1=O	0.35564	3.5137	3.43597	0.906929	0.430076	323.234	2	1	1	TRUE	TRUE	-6.1	0.270663	0.0930714	0.456992	0	0.55625
1208	CC1=C(Br)C(OF)=CC(C(=O)Nc2c(C)cccc2CO)=CN1F	0.377091	3.92122	3.54035	0.751378	-0.525048	401.207	2	2	4	TRUE	TRUE	-6.7	0.282261	0.248622	0.552505	0	0.51875
1209	CCCNc1cccc(C)c1NCCC(=O)c1ccccc1	0.417624	4.50182	2.02078	0.70458	-1.02032	296.414	2	2	3	TRUE	TRUE	-4.8	0.11342	0.29542	0.602032	0	0.637499
1210	CCC1C(=O)CC(C(C)(C)O)CCN1C(=O)Nc1ccc(F)c(F)c1F	0.357265	3.4664	3.50055	0.798583	-0.778487	372.387	2	2	3	TRUE	TRUE	-7.3	0.277839	0.201417	0.577849	0	0.48125
1211	CC1C(=O)C(O)CC(C(C)(C)O)CCN1C(=O)Nc1ccc(F)cc1F	0.507276	2.2981	3.67009	0.745175	-0.369285	370.396	2	3	4	FALSE	TRUE	-7.2	0.296676	0.254825	0.536928	1	0.4875
1212	CC1C(=O)CC(C(C)(C)O)CCN1C(=O)c1cccc(CF)c1F	0.509232	2.8759	3.6699	0.921163	-0.0163448	339.382	2	1	3	FALSE	TRUE	-6	0.296656	0.0788368	0.501634	1	0.5625
1213	Cc1ccccc1NC(=O)N(C)Cc1ccc(F)nc1	0.341407	3.19302	1.985	0.872825	-2.28228	273.311	2	1	2	TRUE	TRUE	-7.4	0.109444	0.127175	0.728228	0	0.475
1214	CCCn1ccc(C)c1NC(=O)c1ccccc1	0.377269	3.45882	2.08207	0.874908	-1.33063	242.322	2	1	2	TRUE	TRUE	-5.6	0.12023	0.125092	0.633063	0	0.5875
1215	CC1C(=CO)CC(C(C)(C)O)CN1C(=O)c1ccccc1F	0.357649	2.8891	3.68273	0.825968	-0.126816	307.365	2	2	3	TRUE	TRUE	-6.9	0.298081	0.174032	0.512682	0	0.50625
1216	CC(O)CCC(C)C1CC(=O)C(C)N(C(=O)c2ccccc2F)C1	0.343971	3.0425	3.81339	0.899648	0.0515118	335.419	2	1	3	TRUE	TRUE	-7	0.312599	0.100352	0.494849	0	0.5
1217	CC1(CC=Cc2ccc(Br)cc2)CCNC(=O)OC1	0.351809	3.9886	3.40001	0.912915	0.785918	324.218	2	1	2	TRUE	TRUE	-6	0.266668	0.0870848	0.421408	0	0.5625
1218	C=C(C)C1CCCCCCN(C(=O)c2cccc(C(C)(C)O)c2F)C(C)C(=O)C1	0.502696	4.9994	3.87795	0.722775	0.0312483	403.538	2	1	3	FALSE	TRUE	-7.4	0.319772	0.277225	0.496875	1	0.475
1219	Cc1ccccc1NC(=O)N(C)OCc1ccc(F)cc1	0.348661	3.72962	2.04082	0.870943	-1.58424	288.322	2	1	2	TRUE	TRUE	-6.8	0.115647	0.129057	0.658424	0	0.5125
1220	Cc1nn(C)c(CO)c1NC(=O)c1cc(F)c(Br)c(F)c1	0.358265	2.51382	2.66636	0.827073	-1.49775	360.158	2	2	4	TRUE	TRUE	-7	0.185152	0.172927	0.649775	0	0.5
1221	CC1C(=O)CC(C(C)(C)O)CCN1C(=O)CNc1ccc(C#N)cc1F	0.353186	2.07638	3.54792	0.856333	-0.830342	361.417	2	2	5	TRUE	TRUE	-7.2	0.283102	0.143667	0.583034	0	0.4875
1222	C=C1CC(C(C)(C)O)CC(=O)C(C)C(C=N)Oc2ccccc21	0.515747	3.48287	4.75976	0.820827	1.36695	315.413	2	2	4	FALSE	TRUE	-6.2	0.417751	0.179173	0.363305	1	0.55
1223	CC1C(=O)CC(C(C)(C)O)CCN1C(=O)C1CC=CC1c1ccc(F)cc1F	0.297761	3.5916	4.17763	0.801435	0.173132	391.458	3	1	3	TRUE	TRUE	-9.4	0.35307	0.198565	0.482687	0	0.350001
1224	CC1C(=O)CC(C(C)(C)O)CCN1C(=O)C1=C(F)C=C1F	0.342582	2.0441	4.19505	0.848698	0.519814	299.317	2	1	3	TRUE	TRUE	-7.3	0.355005	0.151302	0.448019	0	0.48125
1225	O=C1NC(=O)C(CC(O)C2=CCC(O)=C(Br)C=C2)O1	0.376916	1.4232	4.5995	0.727378	0.904072	330.134	2	3	5	TRUE	TRUE	-6.7	0.399944	0.272622	0.409593	0	0.51875
1226	CC1C(=O)CC(C(C)(C)O)CCN1C(=O)C1=CC(c2ccc(F)cc2F)C1	0.319357	3.3456	3.96773	0.878955	0.0904207	377.431	3	1	3	TRUE	TRUE	-8.1	0.329747	0.121045	0.490958	0	0.43125
1227	CC1C(=O)CC(C(C)(C)O)CCN1C(=O)NC1C=CC(F)=C(F)C(F)=C1F	0.341968	3.3761	4.65565	0.710595	0.393108	390.377	2	2	3	TRUE	TRUE	-8.4	0.406183	0.289405	0.460689	0	0.4125
1228	Cc1cccc(CO)c1NC(=O)C1=CC(F)=CC=C(Br)C(F)=C1	0.495072	4.35142	3.25479	0.816818	-0.505402	382.204	2	2	2	FALSE	TRUE	-7.1	0.250532	0.183182	0.55054	1	0.49375
1229	CC(F)Oc1cccc(C(=O)N2CCC(C(C)(C)O)CC(=O)CCC2C)c1F	0.494657	3.8809	4.23477	0.837327	-0.155057	397.462	2	1	4	FALSE	TRUE	-7.4	0.359419	0.162673	0.515506	1	0.475
1230	CC1C(=O)CC(C(C)(C)O)CCN1C(=O)NC1=C(F)N(F)C(F)=C(F)C=C1	0.413689	3.1395	4.62923	0.431012	0.201649	391.365	2	2	4	TRUE	TRUE	-7.3	0.403248	0.568988	0.479835	0	0.48125
1231	CCCNc1cccc(C)c1NC(=O)C1=CC=COOC=CC=C1	0.539123	4.22722	3.7748	0.795167	-0.544706	326.396	2	2	4	FALSE	TRUE	-5.9	0.308311	0.204833	0.554471	1	0.56875
1232	CC1C(=O)CC(C(C)(C)O)CCC1NC(=O)Nc1ccc(F)cc1F	0.333431	3.2311	3.54836	0.729405	-0.427682	354.397	2	3	3	TRUE	TRUE	-8.4	0.283151	0.270595	0.542768	0	0.4125
1233	CC(=O)C1COCCN(C(=O)C2CC=C2c2ccc(F)cc2F)C(C)C(=O)C1	0.497201	2.7798	4.43457	0.794965	-0.25002	391.414	3	0	4	FALSE	TRUE	-7.7	0.381619	0.205035	0.525002	1	0.45625
1234	CC1(CC=Cc2ccc(Br)cc2)CNCCC(=O)OC1	0.478886	3.3952	3.36945	0.85884	1.08483	338.245	2	1	3	FALSE	TRUE	-6.7	0.263272	0.14116	0.391517	1	0.51875
1235	C=C(c1ccccc1CN=O)N1CCC(C(C)(C)O)CC(=O)C1C	0.35591	3.3642	3.96143	0.840479	0.534497	330.428	2	1	5	TRUE	TRUE	-6.7	0.329047	0.159521	0.44655	0	0.51875
1236	CC1C(=CO)CC(C(C)(C)O)CCN1C(=O)Nc1ccccc1F	0.358088	3.6709	3.57228	0.721588	-0.361427	336.407	2	3	3	TRUE	TRUE	-7.5	0.285809	0.278412	0.536143	0	0.46875
1237	CCCNc1ccccc1NNC(=O)c1ccccc1	0.54114	3.2654	1.79662	0.705457	-1.42427	269.348	2	3	3	FALSE	TRUE	-5.6	0.0885133	0.294543	0.642427	1	0.5875
1238	CC1C(=O)CC(C(C)(C)O)CCN1C(=O)C1C=C1c1ccc(F)cc1F	0.333664	2.9451	4.09239	0.898333	0.158696	363.404	3	1	3	TRUE	TRUE	-7.5	0.343599	0.101667	0.48413	0	0.46875
1239	O=C1NC(=O)C(CC(O)C2=CC=COOC=C(Br)C=C2)O1	0.526459	1.5668	5.28796	0.744167	0.845625	358.144	2	2	6	FALSE	TRUE	-6.8	0.476441	0.255833	0.415438	1	0.5125
1240	CC1C(=O)NCCC(C(C)(C)O)CCN1C(=O)Nc1ccccc1F	0.492584	2.3452	3.63661	0.764898	-0.512789	351.422	2	3	3	FALSE	TRUE	-7.7	0.292957	0.235102	0.551279	1	0.45625
1241	Cc1ccccc1NCCC(=O)N(C)Cc1ccc(F)cc1	0.378964	3.59472	1.79556	0.883868	-2.04468	300.377	2	1	2	TRUE	TRUE	-5.7	0.0883951	0.116132	0.704468	0	0.58125
1242	CCCNc1cccc(C)c1NC(CO)n1cccc1	0.425643	3.22142	3.25437	0.7257	-0.984698	273.38	2	3	4	TRUE	TRUE	-5.1	0.250486	0.2743	0.59847	0	0.61875
1243	CC1C(=O)CC(C(C)(C)O)CCN1C(=O)C1=C(F)C(F)(OF)C=C1	0.376016	2.3138	4.80978	0.850807	0.52892	347.333	2	1	4	TRUE	TRUE	-6.4	0.423309	0.149193	0.447108	0	0.5375
1244	CCCNc1cccc(C)c1CC(=O)c1ccccc1	0.382644	4.24232	1.90514	0.792994	-0.709335	267.372	2	1	2	TRUE	TRUE	-5.4	0.100571	0.207006	0.570933	0	0.6
1245	CC(O)CCC(C)C1CCN(C(=O)c2cccc(OF)c2F)C(C)C(=O)C1	0.361672	3.6959	4.1401	0.813505	0.224389	383.435	2	1	4	TRUE	TRUE	-6.9	0.3489	0.186495	0.477561	0	0.50625
1246	CC1=CC=CC(CO)=CC=C1NC(=O)c1cc(F)c(Br)c(F)c1	0.505885	3.7758	3.26576	0.782361	0.0319856	382.204	2	2	2	FALSE	TRUE	-6.6	0.251751	0.217639	0.496801	1	0.525
1247	CCCCCCNC=C(C)C1CC(=O)C(C)N(C(=O)Nc2ccc(F)c(F)c2F)C1	0.436769	4.989	3.76203	0.455722	-0.937129	425.495	2	2	3	TRUE	TRUE	-6.4	0.306893	0.544278	0.593713	0	0.5375
1248	CC1C(=O)NCC(CC(C)(C)O)CCN1C(=O)Nc1ccc(F)cc1F	0.501314	2.4843	3.36782	0.765632	-0.867389	369.412	2	3	3	FALSE	TRUE	-7.4	0.263092	0.234368	0.586739	1	0.475
1249	CC1C(=O)CC(C(C)(C)O)CC1(O)c1ccc(Br)cc1F	0.34244	3.1619	3.988	0.852999	0.819197	359.235	2	2	3	TRUE	TRUE	-7	0.332	0.147001	0.41808	0	0.5
1250	C=C(c1ccccc1F)C1CCC(C(C)(C)NCC=O)CC(=O)C1C	0.566366	4.0275	4.13742	0.625398	0.211425	345.458	2	1	3	FALSE	TRUE	-5.6	0.348602	0.374602	0.478858	1	0.5875
1251	CC1C(=O)NCOCC(C(C)(C)O)CCN1C(=O)Nc1ccccc1F	0.496706	1.9292	3.9548	0.74493	-0.623128	367.421	2	3	4	FALSE	TRUE	-7.9	0.328311	0.25507	0.562313	1	0.44375
1252	CC1C(=O)OC(C(C)(C)O)CN1C(=O)c1ccccc1F	0.327663	1.3527	3.37786	0.836473	0.0284468	295.31	2	1	4	TRUE	TRUE	-7.7	0.264206	0.163527	0.497155	0	0.45625
1253	CC1C(=O)CC(C(C)(C)O)CCN1C(=O)C(O)c1ccccc1F	0.345355	1.8262	3.71912	0.881974	0.214154	337.391	2	2	4	TRUE	TRUE	-6.9	0.302124	0.118026	0.478585	0	0.50625
1254	CC(F)Oc1cccc(C(=O)N2CCC(C3CC(NC=O)O3)CC(=O)C2C)c1F	0.51885	2.1908	4.5663	0.727101	-0.00298454	410.417	3	1	5	FALSE	TRUE	-7.2	0.396255	0.272899	0.500298	1	0.4875
1255	CC1C(=O)CC(C(C)(C)O)CCN1C(=O)Nc1ccc(OF)c(F)c1F	0.340574	3.2005	3.81139	0.851688	-0.358298	374.359	2	2	4	TRUE	TRUE	-7.6	0.312377	0.148312	0.53583	0	0.4625
1256	Cc1cccc(CO)c1NC(C)C(=O)c1cc(F)c(Br)c(OF)c1	0.361864	4.33552	3.30466	0.70902	-0.609962	400.219	2	2	4	TRUE	TRUE	-7.4	0.256073	0.29098	0.560996	0	0.475
1257	CC(F)Oc1cccc(C(=O)N2CCC(C(C)(C)O)CC(O)(O)C2C)c1F	0.399322	2.2125	4.15899	0.689506	-0.0251051	387.423	2	3	5	TRUE	TRUE	-6.3	0.350998	0.310494	0.502511	0	0.54375
1258	C=CCC(C)(O)C1CCN(C(=O)C2CC=C2c2ccc(F)cc2F)C(C)C(=O)C1	0.379082	3.8914	4.41227	0.759152	0.226683	403.469	3	1	3	TRUE	TRUE	-6.7	0.379141	0.240848	0.477332	0	0.51875
1259	Cc1ccccc1NC(=O)NCCCNc1ccc(F)cc1	0.389428	3.75782	1.71483	0.71161	-2.08182	301.365	2	3	2	TRUE	TRUE	-6.2	0.0794252	0.28839	0.708182	0	0.55
1260	CCCC1C(=O)CC(C(C)(C)O)CCN1C(=O)c1cccc(C(C)(C)O)c1F	0.35764	3.414	3.65801	0.803599	0.0700874	393.499	2	2	4	TRUE	TRUE	-6.9	0.295334	0.196401	0.492991	0	0.50625
1261	CCCNc1cccc(C)c1NC(=O)C1=CC=CC=CN=C1	0.520602	3.83612	3.00599	0.86693	-0.632546	295.386	2	2	3	FALSE	TRUE	-5.8	0.222888	0.13307	0.563255	1	0.575
1262	CC1CNC(=O)CC(C(C)(C)O)CCN1C(=O)Nc1ccc(F)c(F)c1F	0.507335	2.6234	3.92773	0.682645	-0.774381	387.402	2	3	3	FALSE	TRUE	-7.9	0.325303	0.317355	0.577438	1	0.44375
1263	CC1C(=O)CC(C(C)(C)O)C(CO)N1C(=O)c1ccccc1F	0.381057	1.3772	3.79827	0.880757	0.0651425	323.364	2	2	4	TRUE	TRUE	-5.7	0.310918	0.119243	0.493486	0	0.58125
1264	O=C1N=CNC(CC(O)c2ccc(Br)cc2)C(=O)N1	0.391892	1.1089	3.80339	0.775987	0.172544	326.15	2	3	4	TRUE	TRUE	-5.8	0.311488	0.224013	0.482746	0	0.575
1265	CC(C)(O)C1CCN(C(=O)Nc2ccccc2F)C1(C)C=O	0.513853	2.408	3.65149	0.842524	-0.323824	308.353	2	2	3	FALSE	TRUE	-6.4	0.29461	0.157476	0.532382	1	0.5375
1266	CCCNc1cccc(C)c1NC(=O)c1c#cccc1	0.37845	3.6696	3.34901	0.866598	-0.85996	266.344	2	2	2	TRUE	TRUE	-6.1	0.261002	0.133402	0.585996	0	0.55625
1267	CC1C(=O)CC(C(C)(C)O)CCN1C(C)c1ccc(F)c(F)c1F	0.358341	3.6054	3.92577	0.852666	0.0153514	343.389	2	1	3	TRUE	TRUE	-6.8	0.325085	0.147334	0.498465	0	0.5125
1268	Cc1cccc(CO)c1NC(=O)C1C=CC=CC(F)=C(Br)C(OF)=C1	0.517035	4.52902	4.36185	0.764395	-0.101035	412.23	2	2	3	FALSE	TRUE	-7	0.373538	0.235605	0.510104	1	0.5
1269	CC1C(=O)CC(C(C)(C)O)CCN1C(=O)c1cccc(C(C)(C)O)cocc1F	0.504596	3.3512	4.31103	0.801867	0.151001	407.482	2	2	5	FALSE	TRUE	-7.1	0.367892	0.198133	0.4849	1	0.49375
1270	CCCCCC1C(=O)CC(C(C)(C)O)CN1C(=O)c1ccccc1F	0.369902	3.5767	3.35375	0.798837	-0.141224	349.446	2	1	3	TRUE	TRUE	-6.4	0.261527	0.201163	0.514122	0	0.5375
1271	CCCNC1=NN=C1NC(=O)c1ccccc1	0.411229	1.1416	2.39812	0.817399	-1.09409	230.271	2	2	4	TRUE	TRUE	-4.7	0.155347	0.182601	0.609409	0	0.643749
1272	CC1C(=O)CC(C(C)(C)C(C)O)CCN1C(=O)C1CC=C1c1ccc(F)cc1F	0.364357	3.9713	4.37838	0.824672	0.00203708	405.485	3	1	3	TRUE	TRUE	-7	0.375375	0.175328	0.499796	0	0.5
1273	C=C(c1ccccc1F)C1C(COCOC(C)(C)O)CC(=O)C1C	0.560238	3.3993	4.13787	0.612379	0.208588	336.403	2	1	4	FALSE	TRUE	-5.9	0.348653	0.387621	0.479141	1	0.56875
1274	CC1C(=O)CC(C(C)(C)O)CN1C(=O)C1=CC=CC=NC=C1F	0.478174	1.9413	4.5045	0.845138	0.657827	320.364	2	1	4	FALSE	TRUE	-7.7	0.389389	0.154862	0.434217	1	0.45625
1275	COc1ccccc1NC(=O)N(C)Cc1ccc(F)cc1	0.36404	3.4982	1.66451	0.935223	-2.03422	288.322	2	1	2	TRUE	TRUE	-5.9	0.0738339	0.0647767	0.703422	0	0.56875
1276	CC1COC(=O)CC(C(C)(C)O)CCN1C(=O)C1CC1c1ccc(F)cc1F	0.486116	3.0095	4.30857	0.799346	-0.0329139	395.446	3	1	4	FALSE	TRUE	-7.9	0.367619	0.200654	0.503291	1	0.44375
1277	CC1C(=O)CC(C(C)C(C)(C)O)CCN1C(=O)Nc1ccccc1F	0.330962	3.4342	3.66936	0.877308	-0.661986	350.434	2	2	3	TRUE	TRUE	-7.9	0.296596	0.122692	0.566199	0	0.44375
1278	CC1C(=O)CC(C(C)(C)O)CN1C(=O)C1CC1c1ccc(F)cc1F	0.351334	2.6453	4.00558	0.910811	-0.174453	351.393	3	1	3	TRUE	TRUE	-6.9	0.333953	0.0891893	0.517445	0	0.50625
1279	O=C1NC(=O)C(CC(O)c2ccc(Br)cc2)C(O)O1	0.371862	1.0736	3.77213	0.770568	0.6566	330.134	2	3	5	TRUE	TRUE	-6.3	0.308015	0.229432	0.43434	0	0.54375
1280	CC1C(=O)CC(C(C)(C)O)CCN1S(=O)(=O)c1cccc(OF)c1F	0.377643	2.2182	3.90897	0.869841	-0.213743	377.409	2	1	5	TRUE	TRUE	-6.1	0.323219	0.130159	0.521374	0	0.55625
1281	CC1C(=O)CC(CC(C)(C)O)CCN1C(=O)c1cccc(C(C)(C)O)c1F	0.360102	3.0239	3.66353	0.842972	-0.114851	379.472	2	2	4	TRUE	TRUE	-6.7	0.295948	0.157028	0.511485	0	0.51875
1282	CNCCC(F)Oc1cccc(C(=O)N2CCC(C(C)(C)O)CC(=O)C2C)c1F	0.392577	2.6903	4.10023	0.720023	0.0765933	412.477	2	2	5	TRUE	TRUE	-6.3	0.34447	0.279977	0.492341	0	0.54375
1283	Cc1cccc(CO)c1NCC(=O)c1ccc(Br)c(F)c1	0.384491	3.68372	2.25586	0.807426	-1.15574	352.203	2	2	3	TRUE	TRUE	-5.7	0.139541	0.192574	0.615574	0	0.58125
1284	O=C1CCC=NC(=O)C(CC(O)c2ccc(Br)cc2)O1	0.492026	2.1756	3.68759	0.85601	0.734312	340.173	2	1	4	FALSE	TRUE	-6.6	0.298621	0.14399	0.426569	1	0.525
1285	CCCNc1cccc(C)c1NC(=O)c1cccc(OO)c1	0.400516	3.92102	2.22455	0.55834	-0.758883	300.358	2	3	4	TRUE	TRUE	-6.2	0.136061	0.44166	0.575888	0	0.55
1286	CC1C(=O)CC(C(C)(C)O)CCC1NC(=O)c1cccc(OF)c1F	0.351854	2.9636	3.93998	0.814478	0.30458	355.381	2	2	4	TRUE	TRUE	-7.1	0.326664	0.185522	0.469542	0	0.49375
1287	Cc1cccc(CO)c1[SH](=O)(CO)c1cc(F)c(Br)c(OF)c1	0.395266	3.03672	4.11291	0.664742	-0.294751	409.248	2	3	4	TRUE	TRUE	-6.7	0.345879	0.335258	0.529475	0	0.51875
1288	CC1=C(C(=O)C2CC=C2c2ccc(F)cc2F)OOCNC(C(C)(C)O)CC1=O	0.486278	2.8188	4.98489	0.747061	0.480097	407.413	3	2	6	FALSE	TRUE	-8.3	0.442766	0.252939	0.45199	1	0.41875
1289	CC1C(=O)CC(C(C)(C)O)CN1C(O)(CO)c1ccccc1F	0.388526	1.0135	4.18045	0.769827	0.138729	325.38	2	3	5	TRUE	TRUE	-6.2	0.353383	0.230173	0.486127	0	0.55
1290	CC1C(=O)CC(C(C)(C)C)=CC1C(=O)Nc1ccc(F)cc1F	0.348004	4.1009	3.57657	0.83362	-0.771108	321.367	2	1	2	TRUE	TRUE	-7.5	0.286285	0.16638	0.577111	0	0.46875
1291	CC1C(=O)CCCN(C(C)(C)O)CCN1C(=O)Nc1ccccc1F	0.524342	2.4414	3.54882	0.858372	-1.33061	351.422	2	2	4	FALSE	TRUE	-6.4	0.283202	0.141628	0.633061	1	0.5375
1292	CC1CC(=O)CC(C(C)(C)O)CC1(O)c1cccc(OF)c1F	0.332507	3.0528	4.30508	0.83708	0.901014	328.355	2	2	4	TRUE	TRUE	-7.6	0.367232	0.16292	0.409899	0	0.4625
1293	CC1C(=O)CCCCC(C(C)(C)O)CN1C(=O)c1ccccc1F	0.477423	3.1866	3.66778	0.902891	-0.42181	335.419	2	1	3	FALSE	TRUE	-7.5	0.29642	0.097109	0.542181	1	0.46875
1294	O=C1NC(CO)(CF)C(CC(O)c2ccc(Br)cc2)O1	0.535587	1.6816	4.2254	0.756683	0.588367	348.168	2	3	4	FALSE	TRUE	-5.9	0.358378	0.243317	0.441163	1	0.56875
1295	O=C1NC(=O)C(CC(O)C2=CC=CC=CS2)O1	0.376613	1.073	4.60279	0.786607	0.899095	253.279	2	2	5	TRUE	TRUE	-6.4	0.40031	0.213393	0.410091	0	0.5375
1296	CC1C(=O)CC(C(C)(C)O)CCN1C(=O)c1ccc(Cl)cc1F	0.346415	3.0598	3.34308	0.899041	-0.448566	341.81	2	1	3	TRUE	TRUE	-6.9	0.260342	0.100959	0.544857	0	0.50625
1297	CCCNC1=CC=CC=CC=C1NC(=O)c1ccccc1	0.514305	3.3098	2.64476	0.868507	-0.233925	280.371	2	2	2	FALSE	TRUE	-5.6	0.182752	0.131493	0.523393	1	0.5875
1298	CC1(CC=CCc2ccc(Br)cc2)CNC(=O)OC1	0.360611	3.684	3.51907	0.858135	1.03733	324.218	2	1	2	TRUE	TRUE	-5.9	0.279897	0.141865	0.396267	0	0.56875
1299	Cc1cccc(CO)c1NCCNC(=O)c1ccc(Br)c(F)c1	0.402937	3.23082	2.15905	0.673755	-1.40534	381.245	2	3	3	TRUE	TRUE	-5.8	0.128783	0.326245	0.640534	0	0.575
1300	CC(O)CC1CN(C(=O)c2ccccc2F)C(C)C(=O)N1	0.371282	0.9257	3.43392	0.870937	-0.307257	294.326	2	2	3	TRUE	TRUE	-6.1	0.270436	0.129063	0.530726	0	0.55625
1301	CC1C(=O)CC(C(C)(C)O)CCN1CC(=O)C1CC1c1ccc(F)cc1F	0.355631	3.0779	4.10081	0.854281	0.00835811	379.447	3	1	4	TRUE	TRUE	-7	0.344535	0.145719	0.499164	0	0.5
1302	CC1CC=C(OO)C(C(C)(C)O)CC1(O)c1cccc(OF)c1F	0.400857	3.4671	4.71073	0.575719	1.24334	344.354	2	3	5	TRUE	TRUE	-6.5	0.412303	0.424281	0.375666	0	0.53125
1303	CC1C(=O)CC(C(C)(C)O)CCN1C(=O)Nc1ccc(F)c(C#N)c1F	0.324772	2.80888	3.67857	0.842704	-0.809915	365.38	2	2	4	TRUE	TRUE	-8.4	0.297618	0.157296	0.580991	0	0.4125
1304	Cc1cccc(CO)c1NCC(=O)c1cc(F)c(Br)c(F)c1	0.423418	3.82282	2.51712	0.621567	-0.79423	370.193	2	2	3	TRUE	TRUE	-5.2	0.168569	0.378433	0.579423	0	0.6125
1305	CC1CNC(=O)CC(C(C)(C)O)CCN1C(=O)c1cccc(OF)c1F	0.500973	2.2168	4.16934	0.855191	-0.098534	370.396	2	2	4	FALSE	TRUE	-7	0.352149	0.144809	0.509853	1	0.5
1306	Cc1cccc(CO)c1N(C)C(=O)c1cc(F)c(Br)c(OF)c1	0.326882	3.92882	2.85143	0.86665	-0.991099	386.192	2	1	3	TRUE	TRUE	-7.8	0.205715	0.13335	0.59911	0	0.45
1307	CCCNc1cccc(C)c1NC(=O)c1ccc(F)cc1	0.360469	4.20832	1.80428	0.864193	-1.66862	286.35	2	2	2	TRUE	TRUE	-6.3	0.0893646	0.135807	0.666862	0	0.54375
1308	CC1C(=O)CC(C(C)(C)O)CN1C(=O)c1cccc(C(C)(C)O)c1F	0.335459	2.2437	3.72	0.875485	0.0352734	351.418	2	2	4	TRUE	TRUE	-7.4	0.302222	0.124515	0.496473	0	0.475
1309	CC1C(=O)CC(C(C)(C)O)C(C)C1(O)c1cccc(OF)c1F	0.36497	2.9087	4.57507	0.895214	0.972234	328.355	2	2	4	TRUE	TRUE	-6.2	0.39723	0.104786	0.402777	0	0.55
1310	CCCNc1cccc(C)c1NC(=O)Oc1ccccc1	0.383948	4.42782	1.94218	0.8537	-1.17903	284.359	2	2	3	TRUE	TRUE	-5.3	0.104687	0.1463	0.617903	0	0.60625
1311	C=C(c1ccccc1F)C1CCCCCCC(C(C)(C)O)CC(=O)C1C	0.484823	5.7917	4.07075	0.740354	0.383322	360.513	2	1	2	FALSE	TRUE	-7.9	0.341194	0.259646	0.461668	1	0.44375
1312	O=C1CCCCOC(=O)C(CC(O)c2ccc(Br)cc2)O1	0.496491	2.5115	3.70522	0.841973	0.95669	357.2	2	1	5	FALSE	TRUE	-6.4	0.300581	0.158027	0.404331	1	0.5375
1313	CC1C(=O)CC(C(C)(C)O)CCN1C(=O)C1=CC=CNC=CN(C#N)C=C1F	0.509803	2.06198	5.16213	0.703186	0.406527	388.443	2	2	6	FALSE	TRUE	-7.8	0.462459	0.296814	0.459347	1	0.45
1314	COCC(C)(O)C1CCN(C(=O)Nc2ccccc2F)C(C)C(=O)C1	0.37402	2.4246	3.63448	0.872257	-0.66425	352.406	2	2	4	TRUE	TRUE	-6.3	0.29272	0.127743	0.566425	0	0.54375
1315	Cc1cccc(CO)c1NCCC(=O)c1ccc(Br)c(F)c1	0.401955	4.07382	2.24924	0.758033	-1.14163	366.23	2	2	3	TRUE	TRUE	-5.3	0.138804	0.241967	0.614163	0	0.60625
1316	CC1C(=O)CC(C(C)(C)O)CCN1C(=O)OOc1ccc(F)cc1F	0.35374	2.8357	3.79285	0.664963	0.191749	357.353	2	1	5	TRUE	TRUE	-7.8	0.310316	0.335037	0.480825	0	0.45
1317	CC1C(=O)CC(C(C)(C)O)CCN1C(=O)C1=C(F)N1C(C)(C)O	0.402453	1.1361	4.44865	0.759424	0.315855	328.384	2	2	5	TRUE	TRUE	-5.8	0.383184	0.240576	0.468414	0	0.575
1318	CC1(CC=Cc2ccc(Br)cc2)CCC(=O)NC1	0.381001	3.7687	3.23985	0.904649	0.522155	308.219	2	1	1	TRUE	TRUE	-5	0.248872	0.0953512	0.447784	0	0.625
1319	Cc1cccc(CO)c1NC(=O)c1cccc(C(F)(F)F)c1	0.337601	3.75842	1.92408	0.906752	-1.29781	309.287	2	2	2	TRUE	TRUE	-6.8	0.102676	0.0932477	0.629781	0	0.5125
1320	COCCC1(C(C)(C)O)CC(=O)C(C)C1c1cccc(OF)c1F	0.407686	3.5753	4.32633	0.858526	0.510098	342.382	2	1	4	TRUE	TRUE	-4.9	0.369593	0.141474	0.44899	0	0.631249
1321	CC(O)NC(=O)C1CC(=O)C(C)C(O)(c2cccc(OF)c2F)C1	0.361913	1.3463	4.47198	0.71736	0.412709	343.326	2	3	5	TRUE	TRUE	-7.5	0.385775	0.28264	0.458729	0	0.46875
1322	CC1C(=O)CC(C(C)(C)O)CN1C(=O)c1cc(F)ccc1F	0.340196	2.1554	3.46429	0.910338	-0.554004	311.328	2	1	3	TRUE	TRUE	-7.2	0.27381	0.089662	0.5554	0	0.4875
1323	CCN(c1cc(F)c(Br)c(OF)c1)c1c(C)cccc1CO	0.392717	4.81022	3.06101	0.81779	-0.753063	372.209	2	1	3	TRUE	TRUE	-5.6	0.229001	0.18221	0.575306	0	0.5875
1324	CC1=C(NC(=O)N(C)Cc2ccc(F)cc2)C=CC=CN1	0.329848	2.8717	2.80923	0.897555	-1.17967	287.338	2	2	2	TRUE	TRUE	-7.6	0.201026	0.102445	0.617967	0	0.4625
1325	CC1C(=O)CC(C(C)(C)O)NCCCN1C(=O)Nc1ccccc1F	0.491599	2.1401	3.87768	0.762456	-0.714051	351.422	2	3	4	FALSE	TRUE	-8	0.319743	0.237544	0.571405	1	0.4375
1326	Cc1cccc(N(C)C)c1NC(=O)c1cc(F)c(Br)c(F)c1	0.349911	4.35402	2.37548	0.816144	-1.50193	369.209	2	1	2	TRUE	TRUE	-7.2	0.152831	0.183856	0.650193	0	0.4875
1327	CC(F)Oc1cccc(C(=O)N2CCC(C(C)COCCO)CC(=O)C2C)c1F	0.414477	2.9748	4.14332	0.663429	-0.280145	413.461	2	1	5	TRUE	TRUE	-6	0.349257	0.336571	0.528014	0	0.5625
1328	CC(O)C(C)C1CCN(C(=O)Nc2ccc(F)cc2F)C(C)C(=O)C1	0.377318	3.1832	3.74643	0.875838	-0.806531	354.397	2	2	3	TRUE	TRUE	-6.3	0.305158	0.124162	0.580653	0	0.54375
1329	CC1(CC=Cc2ccc(Br)cc2)CCOC(=O)NC1	0.322065	3.9886	3.39391	0.912915	0.611187	324.218	2	1	2	TRUE	TRUE	-7.2	0.26599	0.0870848	0.438881	0	0.4875
1330	CC1C(=O)OCC(C(C)(C)O)CN1C(=O)c1ccccc1F	0.35787	1.6003	3.403	0.842777	-0.246157	309.337	2	1	4	TRUE	TRUE	-6.7	0.267	0.157223	0.524616	0	0.51875
1331	COC(C(=O)N1CCC(C(C)(C)O)CC(=O)C1C)c1ccc(F)cc1F	0.350552	2.6194	3.84207	0.886037	-0.0536775	369.408	2	1	4	TRUE	TRUE	-6.9	0.315786	0.113963	0.505368	0	0.50625
1332	CC1(C)COC(=O)NCC(Cc2ccc(Br)cc2)C1	0.486836	3.7639	3.11818	0.898489	0.602661	326.234	2	1	2	FALSE	TRUE	-6.3	0.235354	0.101511	0.439734	1	0.54375
1333	CC1=CC=CC=CC=C1NC(=O)N(C)Cc1ccc(F)cc1	0.46265	3.9233	2.71515	0.900868	-0.988463	298.361	2	1	1	FALSE	TRUE	-7.8	0.190572	0.0991323	0.598846	1	0.45
1334	CC1C(=O)CC(C(C)C(C)(C)O)CCN1CCC(=O)Nc1ccccc1F	0.382986	3.2309	3.6729	0.797377	-0.687875	378.488	2	2	4	TRUE	TRUE	-6.4	0.296989	0.202623	0.568788	0	0.5375
1335	CC1C(=O)N(C)NN(C(C)(C)O)CCN1C(=O)Nc1ccccc1F	0.519303	0.9701	3.49858	0.737408	-1.13658	353.398	2	3	5	FALSE	TRUE	-7.1	0.27762	0.262592	0.613658	1	0.49375
1336	CC1C(=O)CC(C)(CNCC=O)CCN1C(=O)C1=CC(c2ccc(F)cc2F)C1	0.562962	2.7533	4.28745	0.584949	-0.104109	404.457	3	1	4	FALSE	TRUE	-6.2	0.365272	0.415051	0.510411	1	0.55
1337	Cc1ccccc1NC(=O)N(C)Cc1ccc(F)c(F)c1	0.380035	3.93712	1.79987	0.912115	-2.58485	290.313	2	1	1	TRUE	TRUE	-5.8	0.0888739	0.0878848	0.758485	0	0.575
1338	CC1C(=O)CC(C(C)C(C)(C)O)CCN1Cc1ccccc1F	0.378907	3.4023	3.71338	0.923793	-0.309086	321.436	2	1	3	TRUE	TRUE	-5.7	0.301487	0.0762066	0.530909	0	0.58125
1339	CC(C)C(C)C1CCN(C(=O)Nc2ccccc2F)C(C)C(=O)C1	0.34011	4.3193	3.51466	0.894768	-0.71131	334.435	2	1	2	TRUE	TRUE	-7.4	0.279407	0.105232	0.571131	0	0.475
1340	CC1C(=O)CC(C(C)(C)O)CCN1C(=O)C1=CC(c2ccc(F)cc2)NC1	0.346869	2.3635	4.12258	0.852262	0.291099	374.456	3	2	4	TRUE	TRUE	-7.2	0.346954	0.147738	0.47089	0	0.4875
1341	CC1COC(=O)NCN(CC=Cc2ccc(Br)cc2)C1	0.517462	3.0977	3.27342	0.920151	-0.272842	339.233	2	1	3	FALSE	TRUE	-5.6	0.252602	0.0798493	0.527284	1	0.5875
1342	CNCC1C(=O)CC(C(C)(C)O)CCN1C(=O)c1cccc(OF)c1F	0.395501	1.8692	3.88393	0.827345	0.0583291	370.396	2	2	5	TRUE	TRUE	-5.5	0.320437	0.172655	0.494167	0	0.59375
1343	CNCCOc1cccc(C(=O)N2CCC(C(C)(C)O)CC(=O)C2C)c1F	0.39227	2.0046	3.53821	0.738351	0.0403455	380.46	2	2	5	TRUE	TRUE	-5.9	0.282023	0.261649	0.495965	0	0.56875
1344	CC1C(=O)CC(C(C)(C)O)CCN1C(=O)CCNc1ccccc1F	0.353028	2.5948	3.34809	0.856372	-0.479194	350.434	2	2	4	TRUE	TRUE	-6.9	0.260899	0.143628	0.547919	0	0.50625
1345	C#Cc1ccc(C(=O)N2CCC(C(C)(C)O)CC(=O)C2C)c(F)c1	0.363881	2.3877	3.60124	0.846745	-0.486382	331.387	2	1	3	TRUE	TRUE	-6.7	0.289027	0.153255	0.548638	0	0.51875
1346	CC1C(=O)CC(C(C)(C)O)CC=CCN1C(=O)Nc1ccc(F)cc1F	0.502396	3.4934	4.07243	0.787416	-0.565595	366.408	2	2	3	FALSE	TRUE	-7.5	0.341381	0.212584	0.556559	1	0.46875
1347	Cc1ccccc1NC(=O)N(C)c1ccc(F)cc1	0.375357	3.80242	1.714	0.872581	-2.14499	258.296	2	1	1	TRUE	TRUE	-5.9	0.0793332	0.127419	0.714499	0	0.56875
1348	CC1C(=O)CC(C(C)(C)O)CCN1C(=O)c1cccc(OC(C)(F)F)c1F	0.37925	3.3979	3.73199	0.860032	-0.0497812	387.398	2	1	4	TRUE	TRUE	-5.9	0.303555	0.139968	0.504978	0	0.56875
1349	CC1C(=O)CC(C(C)(C)O)CC1C(O)c1cccc(OF)c1F	0.36883	3.1247	4.37765	0.891038	0.711982	328.355	2	2	4	TRUE	TRUE	-6.1	0.375294	0.108962	0.428802	0	0.55625
1350	CC1C(=O)CC(C(C)(C)O)CCN1C(=O)Nc1ccc(CO)cc1F	0.347529	2.2904	3.42226	0.778512	-0.358229	352.406	2	3	4	TRUE	TRUE	-7.5	0.26914	0.221488	0.535823	0	0.46875
1351	CCC1(O)CC(C(C)(C)O)CCN1C(=O)c1ccc(F)cc1F	0.366016	2.6865	3.64759	0.897196	-0.338786	327.371	2	2	3	TRUE	TRUE	-6.3	0.294176	0.102804	0.533879	0	0.54375
1352	CC1C(=O)C(CC(C)(C)O)CCN1C(=O)C1CC=CC1c1ccc(F)cc1F	0.369112	3.5916	4.26577	0.798326	-0.00497998	391.458	3	1	3	TRUE	TRUE	-6.9	0.362864	0.201674	0.500498	0	0.50625
1353	CC1C(=O)CC(C(C)C(C)(C)O)CCN1C(=O)Nc1cccc(CF)c1F	0.499692	3.9037	4.02931	0.829675	-0.471782	382.451	2	2	3	FALSE	TRUE	-7.3	0.33659	0.170325	0.547178	1	0.48125
1354	CC1C(=O)OC(C(C)(C)O)CC1(O)c1cccc(OF)c1F	0.353552	1.9991	4.35228	0.834278	1.38331	316.3	2	2	5	TRUE	TRUE	-6.6	0.372476	0.165722	0.361669	0	0.525
1355	CC1C(=O)NC(C(C)(C)O)CN1C(=O)c1ccccc1F	0.319593	0.9257	3.35406	0.852154	-0.527461	294.326	2	2	3	TRUE	TRUE	-8.2	0.261562	0.147846	0.552746	0	0.425
1356	CC1C(=O)CC(C(C)(C)O)CCN1C(=O)C1OC1c1ccc(F)cc1F	0.486366	2.3718	4.0791	0.83305	0.295088	367.392	3	1	4	FALSE	TRUE	-7.4	0.342123	0.16695	0.470491	1	0.475
1357	CC1C(=O)CC(C(C)(C)O)CN1C(=O)c1cccc(F)c1F	0.324862	2.1554	3.51393	0.910338	-0.36293	311.328	2	1	3	TRUE	TRUE	-7.7	0.279326	0.089662	0.536293	0	0.45625
1358	CC1C(=O)OC(C(C)(C)O)CN1C(=O)Cc1ccccc1F	0.340956	1.2816	3.41314	0.854309	0.0837873	309.337	2	1	4	TRUE	TRUE	-7.1	0.268127	0.145691	0.491621	0	0.49375
1359	CC(Nc1ccccc1F)N1CCC(C(C)C(C)(C)O)CC(=O)C1C	0.365984	3.6602	4.18962	0.850862	-0.208475	350.478	2	2	4	TRUE	TRUE	-6.8	0.354402	0.149138	0.520848	0	0.5125
1360	CC1C(=O)C(C(C)C(C)(C)O)CCN1C(=O)Nc1ccccc1F	0.377194	3.0441	3.66326	0.891201	-0.668929	336.407	2	2	3	TRUE	TRUE	-6.1	0.295917	0.108799	0.566893	0	0.55625
1361	CC1C(=O)CC(C(C)(C)O)CCN1C(=O)c1ccn(C(C)(C)O)c1F	0.337045	1.8928	4.16198	0.868375	0.11142	354.422	2	2	5	TRUE	TRUE	-7.6	0.351331	0.131625	0.488858	0	0.4625
1362	CC1C(=O)N(C)CC(C(C)(C)O)CCN1C(=O)Nc1ccccc1F	0.5169	2.2973	3.2778	0.858655	-0.738638	351.422	2	2	3	FALSE	TRUE	-6.2	0.253089	0.141345	0.573864	1	0.55
1363	CC1C(=O)CC(C(C)(C)C)C=CCN1C(=O)Nc1ccc(F)c(C#N)c1F	0.504384	4.25018	3.91773	0.745947	-1.02444	375.419	2	1	3	FALSE	TRUE	-7.8	0.324192	0.254053	0.602444	1	0.45
1364	Cc1ccccc1NC(=O)CN(C)Cc1ccc(F)cc1	0.366946	3.20462	1.60771	0.915116	-2.28712	286.35	2	1	2	TRUE	TRUE	-6	0.0675234	0.0848836	0.728712	0	0.5625
1365	Cc1ccccc1NC(=O)CNC(=O)Cc1ccc(F)cc1	0.351167	2.43152	1.59591	0.890755	-1.88959	300.333	2	2	2	TRUE	TRUE	-6.5	0.0662127	0.109245	0.688959	0	0.53125
1366	Cc1cccc(CO)c1NC(=O)C1=CC(OF)C(F)=C(Br)C(F)=C1	0.362848	4.06492	3.87581	0.796012	-0.351673	404.182	2	2	3	TRUE	TRUE	-7.1	0.319534	0.203988	0.535167	0	0.49375
1367	CC1C(=O)C(CCNOC(C)(C)O)CCN1C(=O)Nc1ccc(F)cc1F	0.421359	2.4159	3.81091	0.397472	-0.90914	385.411	2	3	5	TRUE	TRUE	-7.3	0.312323	0.602528	0.590914	0	0.48125
1368	CC1(SC=Cc2ccc(Br)cc2)CNC(=O)OC1	0.383742	3.6515	3.74161	0.920359	0.355717	328.231	2	1	3	TRUE	TRUE	-5.2	0.304623	0.0796407	0.464428	0	0.6125
1369	Cc1cccc(CO)c1NCC(=O)c1cc(F)c(Br)c(OF)c1	0.379132	3.94702	2.82007	0.738762	-0.779558	386.192	2	2	4	TRUE	TRUE	-6.4	0.20223	0.261238	0.577956	0	0.5375
1370	CC1C(=O)CC(C(C)(C)O)CCN1C(=O)C(O)c1ccc(F)cc1F	0.371746	1.9653	3.79927	0.868974	0.085836	355.381	2	2	4	TRUE	TRUE	-6.1	0.311031	0.131026	0.491416	0	0.55625
1371	CCc1cc(CN(C)C(=O)Nc2ccccc2C)ccc1F	0.368722	4.36042	1.90479	0.893638	-2.24158	300.377	2	1	1	TRUE	TRUE	-6.2	0.100532	0.106362	0.724158	0	0.55
1372	C#CCN1C(=O)CC(C(C)(C)O)CCN1C(=O)c1cccc(C(C)(C)O)c1F	0.36846	2.053	3.80009	0.771416	-0.207654	390.455	2	2	4	TRUE	TRUE	-6.9	0.311121	0.228584	0.520765	0	0.50625
1373	CC1C(=O)CC(C(C)(C)O)CCN1C(=O)C1CCC=CC(c2ccc(F)cc2F)C1	0.333798	4.3718	4.17773	0.7404	0.323421	419.512	3	1	3	TRUE	TRUE	-8.3	0.353081	0.2596	0.467658	0	0.41875
1374	CC1C(=O)CC(N(C)O)CCN1C(=O)Nc1ccc(F)cc1F	0.370021	2.2397	3.49366	0.817277	-1.49103	327.331	2	2	4	TRUE	TRUE	-7.1	0.277073	0.182723	0.649103	0	0.49375
1375	CCCC1C(=O)CC(C(C)(C)O)CCN1C(=O)Nc1ccc(F)c(C#N)c1F	0.386872	3.58908	3.71353	0.81749	-0.740875	393.434	2	2	4	TRUE	TRUE	-6.2	0.301504	0.18251	0.574088	0	0.55
1376	CC1C(=O)CC(C(C)(C)O)CCCC1(O)c1cccc(OF)c1F	0.486176	3.4429	4.21438	0.882948	1.08476	342.382	2	2	4	FALSE	TRUE	-6.8	0.357154	0.117052	0.391524	1	0.5125
1377	CC1C(=O)CC(C(C)C(C)(C)O)CCN1C(=O)Nc1ccc(OF)cc1F	0.319087	3.6975	4.05962	0.829736	-0.608863	384.423	2	2	4	TRUE	TRUE	-8.8	0.339958	0.170264	0.560886	0	0.3875
1378	Cc1cccc(CO)c1N(C)C(O)c1cc(F)c(Br)c(OF)c1	0.403582	3.77952	3.67635	0.766087	-0.500364	388.208	2	2	4	TRUE	TRUE	-5.7	0.297373	0.233913	0.550036	0	0.58125
1379	Cc1cc(N)nc(C)c1NC(=O)c1ccc(Br)c(F)c1	0.37011	3.43454	2.26138	0.881472	-1.63342	338.18	2	2	3	TRUE	TRUE	-6.1	0.140153	0.118528	0.663342	0	0.55625
1380	CC1CNNC(=O)CC(C(C)C(C)(C)O)CCN1C(=O)Nc1ccccc1F	0.529685	2.4859	4.35515	0.633648	-0.624005	394.491	2	4	4	FALSE	TRUE	-7.5	0.372795	0.366352	0.562401	1	0.46875
1381	Cc1cccc(CO)c1NS(=O)(=O)c1ccc(Br)c(F)c1	0.389452	3.18972	2.15393	0.864036	-1.61986	374.231	2	2	3	TRUE	TRUE	-5.4	0.128214	0.135964	0.661986	0	0.6
1382	CC1C(=O)CC(C(C)(C)O)CCN1C(=O)C1=CC=CC=C(F)C=C1F	0.475184	3.1565	4.30002	0.831388	0.589956	351.393	2	1	3	FALSE	TRUE	-7.8	0.366669	0.168612	0.441004	1	0.45
1383	CC1C(=O)CC(C(C)(C)O)CN1C(=O)Nc1ccc(F)c(F)c1F	0.346434	2.6862	3.57955	0.810686	-0.803573	344.333	2	2	3	TRUE	TRUE	-7.7	0.286617	0.189314	0.580357	0	0.45625
1384	CC1(CC#Cc2ccc(Br)cc2)CNC(=O)OC1	0.37887	2.9368	3.53667	0.810183	0.258273	308.175	2	1	2	TRUE	TRUE	-5.9	0.281852	0.189817	0.474173	0	0.56875
1385	CC1C(=O)N(C)CC(C(C)C(C)(C)O)CCN1C(=O)Nc1ccccc1F	0.506405	2.9334	3.69089	0.848112	-0.752109	379.476	2	2	3	FALSE	TRUE	-6.9	0.298988	0.151888	0.575211	1	0.50625
1386	Cc1cccc(CO)c1NC(C)(O)c1ccc(Br)c(F)c1	0.390515	3.66602	3.13217	0.734773	-0.814678	354.219	2	3	3	TRUE	TRUE	-6.2	0.236908	0.265227	0.581468	0	0.55
1387	CC1C(=O)N(O)CC(C(C)(C)O)CCN1C(=O)C1CC=CC1c1ccc(F)cc1F	0.535927	2.8502	4.31117	0.5799	-0.00982819	422.472	3	2	4	FALSE	TRUE	-7.2	0.367908	0.4201	0.500983	1	0.4875
1388	CC1C(=O)OC(C(C)(C)O)CN1C(=O)c1ccc(CO)cc1F	0.342281	0.845	3.54041	0.804529	0.255232	325.336	2	2	5	TRUE	TRUE	-7.3	0.282268	0.195471	0.474477	0	0.48125
1389	CC1C(O)CC(C(C)(C)O)CC1(O)c1cccc(OF)c1F	0.35051	2.4545	4.49363	0.801008	1.14854	316.344	2	3	4	TRUE	TRUE	-7.1	0.388181	0.198992	0.385146	0	0.49375
1390	C#CN1C(=O)CC(C(C)(C)O)CCN1C(=O)C1=CC(c2ccc(F)cc2F)C1	0.349679	2.7223	4.26916	0.810361	-0.0737331	388.414	3	1	3	TRUE	TRUE	-7.6	0.36324	0.189639	0.507373	0	0.4625
1391	CC1C(=O)CC(C(C)(C)O)CC1(O)C1=CC=CC(OF)=CC=C1F	0.48778	3.2382	5.02974	0.827654	1.49381	340.366	2	2	4	FALSE	TRUE	-7.3	0.447749	0.172346	0.350619	1	0.48125
1392	CCC(=CCC1(C)CNC(=O)OC1)c1ccc(Br)cc1	0.353265	4.3787	3.58142	0.884806	0.416615	338.245	2	1	2	TRUE	TRUE	-6.4	0.286825	0.115194	0.458338	0	0.5375
1393	CCCC1C(=O)CC(C(C)(C)O)CCN1C(=O)c1cccc(OC(C)F)c1F	0.381971	3.8809	3.94763	0.791103	-0.0613505	397.462	2	1	4	TRUE	TRUE	-6.3	0.327515	0.208897	0.506135	0	0.54375
1394	CC1C(=O)CC(C(C)(C)O)CCN1C(=O)C1C=C(F)C=C1F	0.342698	2.2901	4.51038	0.850776	0.653783	313.344	2	1	3	TRUE	TRUE	-7.4	0.390042	0.149224	0.434622	0	0.475
1395	CC1C(=O)CC(C(C)(C)O)CCN1CCOc1cccc(OF)c1F	0.372307	2.9083	3.80298	0.84833	0.0696382	357.397	2	1	5	TRUE	TRUE	-6.2	0.311442	0.15167	0.493036	0	0.55
1396	CC1C(=O)CC(C(C)(C)O)CCN1C(=O)C1CC=CC1C1=C(F)C=COC=C1	0.329232	3.427	4.93041	0.751301	0.995392	389.467	3	1	4	TRUE	TRUE	-8.5	0.436713	0.248699	0.400461	0	0.40625
1397	CC1CC(C(C)(C)O)CC(=O)C(C)C1C(=O)Nc1ccc(F)c(C#N)c1F	0.356036	3.41338	4.09271	0.788882	-0.31251	378.419	2	2	4	TRUE	TRUE	-7.5	0.343634	0.211118	0.531251	0	0.46875
1398	CC1C(=O)CC(C(C)(C)O)CC1(O)Cc1cccc(OF)c1F	0.342956	2.7487	4.32451	0.891779	0.956691	328.355	2	2	4	TRUE	TRUE	-6.9	0.36939	0.108221	0.404331	0	0.50625
1399	CC1C(=O)CC(C(C)(C)O)CN1C(=O)c1ccccc1C(F)F	0.365794	2.8148	3.6347	0.929549	-0.0986359	325.355	2	1	3	TRUE	TRUE	-6	0.292744	0.0704513	0.509864	0	0.5625
1400	CC1CN(C(=O)c2ccccc2F)C(C)C(=O)CC1C(C)(C)O	0.35746	2.6524	3.68204	0.910877	-0.213389	321.392	2	1	3	TRUE	TRUE	-6.5	0.298005	0.0891234	0.521339	0	0.53125
1401	CC1C(=O)OC(C(C)(C)O)CCN1C(=O)c1ccccc1F	0.353841	1.7428	3.31575	0.845184	0.102346	309.337	2	1	4	TRUE	TRUE	-6.6	0.257305	0.154816	0.489765	0	0.525
1402	CC1C(=O)CC(C(C)(C)O)CCN1C(=O)NC1=CC=C(F)C=CC=C1F	0.479856	3.297	4.38061	0.787848	0.412848	366.408	2	2	3	FALSE	TRUE	-8	0.375623	0.212152	0.458715	1	0.4375
1403	CC1=CC=C1NC(=O)N(C)Cc1ccc(F)cc1	0.387329	2.8109	2.46236	0.873491	-1.41062	246.285	2	1	1	TRUE	TRUE	-5.5	0.162484	0.126509	0.641062	0	0.59375
1404	CC(=O)C1CCN(C(=O)c2ccc(F)cc2F)C(C)C(=O)C1	0.368476	2.3636	3.16385	0.842519	-0.876764	309.312	2	0	3	TRUE	TRUE	-6.5	0.240428	0.157481	0.587676	0	0.53125
1405	C=C1C(=O)C(C)N(C(=O)c2cccc(OC(C)F)c2F)CCC1C(C)(C)O	0.383859	3.2668	4.16241	0.813256	0.0111384	381.419	2	1	4	TRUE	TRUE	-6.2	0.351379	0.186744	0.498886	0	0.55
1406	Cc1ccccc1NC(=O)N(C)CC(N)c1ccc(F)cc1	0.370662	3.29782	2.41057	0.910038	-1.79192	301.365	2	2	2	TRUE	TRUE	-6.1	0.15673	0.0899619	0.679192	0	0.55625
1407	CCC1C(C)N(C(=O)Nc2ccc(F)cc2F)CCC1C(C)(C)O	0.349387	4.0042	3.62846	0.873574	-0.647343	340.414	2	2	2	TRUE	TRUE	-7.2	0.292052	0.126426	0.564734	0	0.4875
1408	CC1C(=O)CC(C(C)(C)O)CCN1C(=O)C1=CC(c2ccc(F)cc2F)C=C1	0.316959	3.5117	4.17218	0.860753	0.104982	389.442	3	1	3	TRUE	TRUE	-8.4	0.352464	0.139247	0.489502	0	0.4125
1409	Cc1ccccc1NC(=O)N(C)Cc1ccc(CO)cc1	0.343444	3.15122	1.73506	0.905848	-1.53282	284.359	2	2	2	TRUE	TRUE	-6.6	0.0816736	0.0941518	0.653282	0	0.525
1410	Cc1c(F)cccc1NC(=O)N(C)Cc1ccc(F)cc1	0.354514	3.93712	1.83462	0.912115	-2.25974	290.313	2	1	1	TRUE	TRUE	-6.6	0.0927357	0.0878848	0.725974	0	0.525
1411	CC1C(=O)CC(C2(C)CCCCC2)CCN1C(=O)Nc1ccccc1F	0.327013	4.9976	3.31694	0.806902	-0.448037	360.473	3	1	2	TRUE	TRUE	-8.1	0.257438	0.193098	0.544804	0	0.43125
1412	CC1C(=O)CC(C(C)(C)C)CCOCCN1C(=O)C1CC=CC1c1ccc(F)cc1F	0.507454	4.8834	4.52974	0.62456	-0.470443	433.539	3	0	3	FALSE	TRUE	-8.4	0.392193	0.37544	0.547044	1	0.4125
1413	CC1C(=O)CC(C(C)(C)O)CCN1C(=N)c1cccc(C(C)(C)O)c1F	0.506613	2.81897	3.92866	0.568726	0.416388	364.461	2	3	4	FALSE	TRUE	-7.9	0.325407	0.431274	0.458361	1	0.44375
1414	CC1CCCC(C(C)(C)O)CCN1C(=O)Nc1ccc(F)cc1F	0.475302	4.1483	3.05254	0.849688	-1.17494	340.414	2	2	2	FALSE	TRUE	-7.9	0.22806	0.150312	0.617494	1	0.44375
1415	CC1C(=O)OC(C(C)(C)C)NCCCN1C(=O)c1ccccc1F	0.505054	2.5651	3.82928	0.80097	-0.594822	336.407	2	1	4	FALSE	TRUE	-7.2	0.314364	0.19903	0.559482	1	0.4875
1416	CC(F)Oc1cccc(C(=O)N2CCC(C(C)(C)O)CC(=O)C2C2CC2)c1F	0.346036	3.4908	3.92474	0.828855	-0.0113743	395.446	3	1	4	TRUE	TRUE	-7.4	0.324971	0.171145	0.501137	0	0.475
1417	Cc1cccc(CO)c1NC(=O)c1cccc(F)c1	0.350109	2.87872	1.76656	0.890042	-1.43134	259.28	2	2	2	TRUE	TRUE	-6.4	0.085173	0.109958	0.643134	0	0.5375
1418	Cc1cccncccc(CO)c1NC(=O)c1cc(F)c(Br)c(OF)c1	0.540166	4.42392	3.01783	0.761001	-1.11712	425.229	2	2	4	FALSE	TRUE	-5.9	0.224203	0.238999	0.611712	1	0.56875
1419	CC1C(=C=NOOC(C)(C)O)CCN1C(=O)Nc1ccc(F)cc1F	0.437665	2.7786	3.91233	0.376505	-1.16567	355.341	2	2	5	TRUE	TRUE	-7	0.323592	0.623495	0.616567	0	0.5
1420	CC1C(=O)CC(C(C)(C)O)CCN1C(=O)Nc1cc(CF)c(F)c(F)c1F	0.537885	3.5458	3.88555	0.612707	-0.197878	390.377	2	2	3	FALSE	TRUE	-6.8	0.320616	0.387293	0.519788	1	0.5125
1421	CC(C)C1CCN(C(=O)c2cccc(F)c2F)C(C)C(=O)C1	0.345253	3.4306	3.2432	0.8391	-0.62879	309.356	2	0	2	TRUE	TRUE	-7.3	0.249244	0.1609	0.562879	0	0.48125
1422	CC(C)C1CC(=O)C(C)N1C(=O)Nc1ccc(F)c(F)c1F	0.368422	3.3237	3.54716	0.851377	-1.09813	314.307	2	1	2	TRUE	TRUE	-6.8	0.283018	0.148623	0.609813	0	0.5125
1423	CC1C(=CO)C(C(C)(C)O)CN1C(=O)c1ccccc1F	0.379325	2.499	3.73641	0.823628	-0.248554	293.338	2	2	3	TRUE	TRUE	-6.2	0.304045	0.176372	0.524855	0	0.55
1424	CC1C(=O)CC(C(C)(C)O)CCN1C(=O)N(C)c1cccc(OF)c1F	0.334137	3.0857	4.01755	0.887721	-0.0389906	370.396	2	1	4	TRUE	TRUE	-7.6	0.335284	0.112279	0.503899	0	0.4625
1425	Cc1cccc(CO)c1NC(=O)c1ccc(Br)c(NC#N)c1	0.419693	3.3951	2.38578	0.576381	-1.35259	360.211	2	3	4	TRUE	TRUE	-5.8	0.153976	0.423619	0.635259	0	0.575
1426	Cc1cc(N)cc(CO)c1NC(=O)c1cc(F)c(Br)c(OF)c1	0.37184	3.48672	2.8022	0.701737	-1.04375	387.18	2	3	4	TRUE	TRUE	-7	0.200244	0.298263	0.604375	0	0.5
1427	Cc1on(CO)c1N(C)C(=O)c1cc(F)c(Br)c(OF)c1	0.392238	2.78082	3.63067	0.905037	-0.959047	365.13	2	1	5	TRUE	TRUE	-5.6	0.292297	0.0949629	0.595905	0	0.5875
1428	Cc1ccccc1NCC(=O)N(C)Cc1ccc(F)cc1	0.367491	3.20462	1.76201	0.915116	-2.15383	286.35	2	1	2	TRUE	TRUE	-6	0.0846676	0.0848836	0.715383	0	0.5625
1429	CC1C(=O)C(C(C)(C)O)CN1C(=O)c1ccccc1F	0.385468	1.6262	3.39356	0.894793	-0.458681	279.311	2	1	3	TRUE	TRUE	-5.5	0.265951	0.105207	0.545868	0	0.59375
1430	CC1CCCC(=O)C(C(C)(C)O)CN1C(=O)c1ccccc1F	0.473439	2.7965	3.24698	0.911067	-0.692228	321.392	2	1	3	FALSE	TRUE	-7.5	0.249664	0.0889329	0.569223	1	0.46875
1431	CCCN1C(=O)CC(C2(C)CCCCC2)CCN1C(=O)Nc1ccccc1F	0.359753	5.1936	3.33748	0.770004	-0.473057	389.515	3	1	2	TRUE	TRUE	-7.1	0.25972	0.229996	0.547306	0	0.49375
1432	CC1C(=O)NC(C(C)(C)O)CN1C(CCO)c1ccccc1F	0.407533	1.209	3.84689	0.761145	0.0244107	324.396	2	3	4	TRUE	TRUE	-5.4	0.316321	0.238855	0.497559	0	0.6
1433	CC1C(=O)CC(C(C)(C)O)CCN1C(=O)c1ccc(O)cc1F	0.343501	2.112	3.43781	0.87368	0.114334	323.364	2	2	4	TRUE	TRUE	-6.9	0.270868	0.12632	0.488567	0	0.50625
1434	CC1C(=O)CC(C(C)(C)O)CN1C(=O)Nc1ccc(F)cc1F	0.355768	2.5471	3.42663	0.877361	-0.793614	326.343	2	2	3	TRUE	TRUE	-6.9	0.269625	0.122639	0.579361	0	0.50625
1435	CC1C(=O)CC(C(C)(C)O)CN1C(=O)CCCc1cccc(F)c1F	0.361236	2.8645	3.51145	0.885535	-0.226405	353.409	2	1	3	TRUE	TRUE	-6.4	0.27905	0.114465	0.522641	0	0.5375
1436	CC1(CC=CCNc2ccc(Br)cc2)CCOC(=O)NC1	0.395796	3.9435	3.53993	0.788598	0.230435	353.26	2	2	3	TRUE	TRUE	-5.4	0.282215	0.211402	0.476956	0	0.6
1437	CC1C(=O)CC(C(C)(C)O)CCN1C(=O)C1CC=C(c2ccc(F)cc2F)C1	0.345348	3.7253	3.93232	0.854326	0.165495	391.458	3	1	3	TRUE	TRUE	-7.2	0.325813	0.145674	0.483451	0	0.4875
1438	CC1C(=O)NC(CC(C)(C)O)CN1C(=O)c1cccc(F)c1F	0.376385	1.4549	3.50349	0.883326	-0.336032	326.343	2	2	3	TRUE	TRUE	-5.9	0.278166	0.116674	0.533603	0	0.56875
1439	CC1C(=O)OC(C(C)(C)O)CN1C(=O)C1=CC=CC=CC=C1F	0.503862	1.8056	4.31262	0.787783	0.907529	321.348	2	1	4	FALSE	TRUE	-6.8	0.368069	0.212217	0.409247	1	0.5125
1440	CC1C(=O)CC(C(C)(C)O)CCN1CC(=O)Nc1ccc(F)cc1F	0.339321	2.3438	3.31402	0.870824	-0.827066	354.397	2	2	4	TRUE	TRUE	-7.5	0.257113	0.129176	0.582707	0	0.46875
1441	CCC1C(=O)C(C)N(C(=O)C2CC=CC2c2ccc(F)cc2F)CCC1C(C)(C)O	0.363726	4.2277	4.42348	0.743455	0.158488	419.512	3	1	3	TRUE	TRUE	-7.4	0.380387	0.256545	0.484151	0	0.475
1442	CC1C(=O)CC(C(C)(C)O)CN1C(=O)C(O)c1cccc(F)c1F	0.373775	1.5752	3.93764	0.874919	0.0381208	341.354	2	2	4	TRUE	TRUE	-6.1	0.326405	0.125081	0.496188	0	0.55625
1443	CC1=C(N(C)C(=O)c2cc(F)c(Br)c(OF)c2)C(CO)=CCN=N1	0.360275	3.5395	3.825	0.837534	-0.643191	402.195	2	1	5	TRUE	TRUE	-7.1	0.313889	0.162466	0.564319	0	0.49375
1444	CC1C(=O)CC(C(C)C(C)(C)O)C(C)C1C(=O)Nc1ccc(OF)cc1F	0.385154	3.9119	4.3922	0.808305	-0.149712	383.435	2	2	4	TRUE	TRUE	-6.4	0.376911	0.191695	0.514971	0	0.5375
1445	CC1C(=O)CC(C(C)(C)O)CCN1C(=O)C1C=CC(c2ccc(F)cc2F)=CCC1	0.314165	4.2815	4.18478	0.798654	0.560586	417.496	3	1	3	TRUE	TRUE	-8.6	0.353865	0.201346	0.443941	0	0.4
1446	Cc1cccc(CO)c1NC(=O)NCCc1ccc(Br)c(F)c1	0.394177	3.75312	2.13546	0.738899	-1.46979	381.245	2	3	2	TRUE	TRUE	-5.8	0.126162	0.261101	0.646979	0	0.575
1447	CC1C(=O)CC(C(N)=O)CN1C(=O)c1cccc(F)c1F	0.362817	0.8698	3.2899	0.879005	-1.08041	296.273	2	1	3	TRUE	TRUE	-6.7	0.254433	0.120995	0.608041	0	0.51875
1448	CC(C)(O)C1CC(=O)OC(C)(C)N(C(=O)c2cccc(F)c2F)C1	0.346867	2.4771	3.40152	0.839457	-0.194377	341.354	2	1	4	TRUE	TRUE	-7.1	0.266836	0.160543	0.519438	0	0.49375
1449	CC1C(=O)CC(C(CO)NN2CCCCC2)CCN1C(=O)Nc1ccccc1F	0.342727	2.3786	3.79871	0.699212	-0.685849	406.502	3	3	5	TRUE	TRUE	-8.5	0.310967	0.300788	0.568585	0	0.40625
1450	CC1(CC=Cc2ccc(Br)cc2)CCOC(=O)CCO1	0.489714	3.9647	3.28707	0.782111	1.00261	339.229	2	0	3	FALSE	TRUE	-6.7	0.254119	0.217889	0.399739	1	0.51875
1451	O=C1NCC(O)(CC=Cc2ccc(Br)cc2)CCO1	0.325632	2.7134	3.38842	0.897874	0.693332	326.19	2	2	3	TRUE	TRUE	-7.1	0.26538	0.102126	0.430667	0	0.49375
1452	CC(C(=O)N1CCC(C(C)(C)O)CC(=O)C1C)c1cccc(OF)c1F	0.361524	3.1596	4.11602	0.88535	0.239527	369.408	2	1	4	TRUE	TRUE	-6.5	0.346224	0.11465	0.476047	0	0.53125
1453	CC1CC(=O)CC(C(C)(C)O)CCN1C(=O)Nc1ccc(F)c(C#N)c1F	0.495606	3.19898	3.62028	0.825163	-0.782648	379.407	2	2	4	FALSE	TRUE	-7.4	0.291142	0.174837	0.578265	1	0.475
1454	CC1C(=O)NC(C(C)(C)O)CN1CC(=O)c1ccccc1F	0.394508	0.9682	3.39167	0.813297	-0.466126	308.353	2	2	4	TRUE	TRUE	-5.6	0.265741	0.186703	0.546613	0	0.5875
1455	CC1C(=O)CC(C(C)(C)O)CCCCN1C(=O)c1ccc(F)cc1F	0.488174	3.3257	3.68976	0.887255	-0.431091	353.409	2	1	3	FALSE	TRUE	-7.2	0.298862	0.112745	0.543109	1	0.4875
1456	CC1C(=O)CC(C(C)C(C)(C)O)CCN1C(=O)Nc1ccc(C#N)cc1F	0.3616	3.30588	3.86114	0.847518	-0.983161	375.444	2	2	4	TRUE	TRUE	-7.2	0.317904	0.152482	0.598316	0	0.4875
1457	Cc1ccccc1NC(=O)COC(CO)c1ccc(F)cc1	0.377355	2.82282	2.41795	0.862478	-1.21411	303.333	2	2	3	TRUE	TRUE	-5.8	0.15755	0.137522	0.621411	0	0.575
1458	CC1C(=O)CC(C2(C)CCCCC2)CCN1C(=O)Nc1cc[nH]ccccc1F	0.503465	5.4501	4.14074	0.69194	-0.359707	401.526	3	2	2	FALSE	TRUE	-7.9	0.348971	0.30806	0.535971	1	0.44375
1459	Cc1cccc(C(N)=O)c1NC(=O)c1cc(F)c(Br)c(OF)c1	0.348991	3.51112	2.50659	0.845397	-1.39685	385.164	2	2	3	TRUE	TRUE	-7.1	0.167399	0.154603	0.639685	0	0.49375
1460	COC1CNC(=O)OCC(=Cc2ccc(Br)cc2)NOC1	0.533997	2.066	4.21031	0.848269	0.329545	357.204	2	2	5	FALSE	TRUE	-5.6	0.356701	0.151731	0.467046	1	0.5875
1461	CC(C1CCN(C(=O)Nc2ccc(OF)cc2F)C(C)(C)C1)C(C)(C)O	0.371934	4.5185	3.89607	0.81918	-0.634355	370.44	2	2	3	TRUE	TRUE	-6.8	0.321786	0.18082	0.563435	0	0.5125
1462	C=CCNC1CC(c2cccc(F)c2F)C(C(C)(C)O)CC(=O)C1C	0.371091	3.5787	4.19894	0.629688	0.156108	351.437	2	2	3	TRUE	TRUE	-7.6	0.355437	0.370312	0.484389	0	0.4625
1463	CC1C(=O)NC(Cc2ccccc2)CN1C(=O)c1ccccc1F	0.324994	2.3975	2.90283	0.941477	-0.425119	326.371	3	1	2	TRUE	TRUE	-7.2	0.211426	0.0585234	0.542512	0	0.4875
1464	CC1C(=O)NC(C(C)(C)O)CNCC(O)=C1c1ccccc1F	0.548365	1.5898	4.34645	0.666427	0.168478	322.38	2	4	4	FALSE	TRUE	-6.2	0.371828	0.333573	0.483152	1	0.55
1465	CC1C(=O)CC(C(=O)NC(C)(C)O)CCN1C(=O)Nc1ccc(OF)cc1F	0.383479	2.1351	3.79013	0.672581	-0.844215	399.394	2	3	5	TRUE	TRUE	-7.2	0.310014	0.327419	0.584421	0	0.4875
1466	CC1(CC=Cc2ccc(Br)cc2)CCOC(=O)N1C1CC1	0.357995	4.6158	3.32696	0.793299	0.155367	350.256	3	0	2	TRUE	TRUE	-6.7	0.258551	0.206701	0.484463	0	0.51875
1467	C=CCC1C(C)CC(C(C)(C)O)CCN1C(=O)C1=CC(c2ccc(F)cc2F)C=C1	0.368953	5.1349	4.45247	0.677128	0.300552	415.524	3	1	2	TRUE	TRUE	-7.5	0.383608	0.322872	0.469945	0	0.46875
1468	CC1C(=O)CC(C(C)(C)O)CCN1C(=O)c1ccc(CCN)cc1F	0.351482	1.9076	3.43697	0.868766	-0.0211276	350.434	2	2	4	TRUE	TRUE	-6.7	0.270774	0.131234	0.502113	0	0.51875
1469	CC1C(=O)NC(C(C)(C)O)C1N[SH]=NNC(=O)c1ccccc1F	0.46574	0.2476	4.55478	0.385375	-0.443318	356.423	2	5	4	TRUE	TRUE	-5.9	0.394975	0.614625	0.544332	0	0.56875
1470	CC1=CC(OF)=C(F)C(C(=O)N2CCC(C(C)(C)O)CC(=O)C2C)=CN1	0.345554	2.4266	4.59343	0.797758	0.513849	370.396	2	2	5	TRUE	TRUE	-7.7	0.399269	0.202242	0.448615	0	0.45625
1471	CC1C(=O)N(C(C)(C)O)CCN1C(=O)C1=CC(c2ccc(F)cc2F)C=C1	0.344341	2.3323	4.06294	0.880923	-0.447356	376.403	3	1	3	TRUE	TRUE	-7.5	0.340327	0.119077	0.544736	0	0.46875
1472	CC1C(=O)N(C)CC(C(C)(C)O)CN1C(=O)c1cccc(F)c1F	0.332263	1.6546	3.53043	0.890594	-0.47775	340.37	2	1	3	TRUE	TRUE	-7.6	0.281159	0.109406	0.547775	0	0.4625
1473	CC1C(=O)OC(C)(C(C)O)CN1C(=O)c1ccccc1F	0.362172	1.3527	3.68551	0.836473	-0.170398	295.31	2	1	4	TRUE	TRUE	-6.7	0.29839	0.163527	0.51704	0	0.51875
1474	CC1C(=O)CC(C(C)(C)C)NCCN1C(=O)c1cccc(F)c1F	0.482118	2.7726	3.51379	0.856551	-0.833188	338.398	2	1	3	FALSE	TRUE	-7.7	0.27931	0.143449	0.583319	1	0.45625
1475	Cc1cccc(CO)c1NN(C)C(=O)c1cc(F)c(Br)c(OF)c1	0.493248	3.75132	3.10524	0.749771	-0.810945	401.207	2	2	4	FALSE	TRUE	-7.6	0.233915	0.250229	0.581095	1	0.4625
1476	CC1C(=O)NC(C(C)(C)O)CCN1C(=O)Nc1ccc(F)c(F)c1F	0.366055	1.9857	3.55858	0.706573	-0.971748	359.348	2	3	3	TRUE	TRUE	-7.6	0.284286	0.293427	0.597175	0	0.4625
1477	CC1C(=O)CCC(C(C)(C)O)CN1C(=O)c1ccccc1F	0.354539	2.4064	3.27411	0.912575	-0.29166	307.365	2	1	3	TRUE	TRUE	-6.4	0.252679	0.087425	0.529166	0	0.5375
1478	CC1C(=O)CC(C(C)(C)O)CC1(O)c1cccc(OCCF)c1F	0.522506	2.7477	4.13528	0.863441	0.711287	342.382	2	2	4	FALSE	TRUE	-5.7	0.348364	0.136559	0.428871	1	0.58125
1479	CC1C(=O)CC(C(C)(C)O)CCN1C(=O)c1ncc(F)cc1F	0.35807	1.9405	3.64976	0.901542	-0.19866	326.343	2	1	4	TRUE	TRUE	-6.5	0.294418	0.0984583	0.519866	0	0.53125
1480	CC(C#N)C1CCN(C(=O)Nc2ccc(F)c(F)c2F)C(C)C(=O)C1	0.361126	3.46508	3.83644	0.827676	-1.34147	353.344	2	1	3	TRUE	TRUE	-7.5	0.315161	0.172324	0.634147	0	0.46875
1481	CC1C(=O)CC(C(=O)OC(C)(C)O)CCN1C(=O)Nc1ccc(OF)cc1F	0.406001	2.5621	3.79665	0.59455	-0.69566	400.378	2	2	6	TRUE	TRUE	-6.7	0.310739	0.40545	0.569566	0	0.51875
1482	CC1C(=O)CC(C(C)(C)O)CCN1C(N)C(=O)C1=CC(c2ccc(F)cc2F)C1	0.335674	2.6729	4.48162	0.785584	0.265451	406.473	3	2	5	TRUE	TRUE	-8.2	0.386847	0.214416	0.473455	0	0.425
1483	Cc1ccccc1CSCOCC(=O)N(C)Cc1ccc(F)cc1	0.422115	4.00002	2.27414	0.533899	-1.78386	347.455	2	0	3	TRUE	TRUE	-6.1	0.141572	0.466101	0.678386	0	0.55625
1484	CC(=O)C(C)C1CNCCN(C(=O)Nc2ccc(OF)cc2F)C(C)C(=O)C1	0.526168	2.7151	4.45691	0.815773	-0.773476	397.422	2	2	5	FALSE	TRUE	-6.8	0.384101	0.184227	0.577348	1	0.5125
1485	CC1C(=O)CC(C(C)(C)O)CCN1CCCC(=O)Nc1ccc(F)c(C#N)c1F	0.360041	2.99568	3.66461	0.756202	-0.741726	407.461	2	2	5	TRUE	TRUE	-7.5	0.296067	0.243798	0.574173	0	0.46875
1486	CC1CNCC(O)CC(C(C)(C)O)CCN1C(=O)Nc1ccc(F)c(C#N)c1F	0.527564	2.19028	4.32914	0.597744	-0.707892	410.465	2	4	5	FALSE	TRUE	-7.8	0.369904	0.402256	0.570789	1	0.45
1487	CC1C(=O)CC(C(C)(C)O)CCN1C(=O)Nc1ccc(N)c(C#N)c1F	0.317185	2.25198	3.78026	0.697185	-0.585607	362.405	2	3	5	TRUE	TRUE	-9.4	0.308918	0.302815	0.558561	0	0.350001
1488	CC1(CC=Cc2ccc(Br)cc2)CCOC(=O)CC1	0.345185	4.5858	3.22149	0.760862	0.884232	323.23	2	0	2	TRUE	TRUE	-6.9	0.246832	0.239138	0.411577	0	0.50625
1489	CC(C)(O)C1CCN(C(=O)Nc2ccc(F)cc2F)C(C)(C)C1	0.345558	3.7582	3.08685	0.869308	-0.750924	326.387	2	2	2	TRUE	TRUE	-7.1	0.231872	0.130692	0.575092	0	0.49375
1490	CC(C)C1CCOCCCN(C(=O)c2ccccc2F)C(C)C(=O)O1	0.502125	3.0346	3.66079	0.768747	-0.442302	351.418	2	0	4	FALSE	TRUE	-7.3	0.295643	0.231253	0.54423	1	0.48125
1491	CC1C(=O)CC(C(C)(C)O)CCN1[SH](=O)(OO)C1=CC(c2ccc(F)cc2F)C=C1	0.3835	3.2789	5.04976	0.369424	0.398039	443.512	3	3	5	TRUE	TRUE	-8.9	0.449973	0.630576	0.460196	0	0.38125
1492	CCc1cccc(C(=O)N2CC(C(C)(C)O)NC(=O)C2C)c1F	0.366365	1.4881	3.58765	0.885663	-0.314517	322.38	2	2	3	TRUE	TRUE	-6.3	0.287517	0.114337	0.531452	0	0.54375
1493	Cc1ccccc1NC(=O)N(C)Cc1ccc(CC#N)cc1	0.362018	3.725	1.92435	0.933548	-1.96218	293.37	2	1	2	TRUE	TRUE	-6.1	0.102705	0.066452	0.696218	0	0.55625
1494	CC(O)C(=O)C1CC(=O)C(C)N(C(=O)c2cccc(F)c2F)C1	0.357408	1.3344	3.73097	0.909801	-0.70717	325.311	2	1	4	TRUE	TRUE	-6.8	0.303441	0.0901994	0.570717	0	0.5125
1495	CC1(CC=Cc2ccc(Br)cc2)CNC(=O)OCC=CCN1	0.50062	3.4967	4.23982	0.806583	0.865584	365.271	2	2	3	FALSE	TRUE	-6.8	0.35998	0.193417	0.413442	1	0.5125
1496	CC1C(=O)CC(C(C)C(C)(C)O)CCN1C(=O)Nc1ccncc1F	0.34459	2.8292	3.92356	0.877162	-0.58201	351.422	2	2	4	TRUE	TRUE	-7.5	0.32484	0.122838	0.558201	0	0.46875
1497	Cc1ccccc1CCN(C)C(=O)c1cc(F)c(Br)c(OF)c1	0.397847	4.47462	2.53992	0.761288	-1.31365	384.22	2	0	2	TRUE	TRUE	-5.7	0.171103	0.238712	0.631365	0	0.58125
1498	CC1(CC=CCONCc2ccc(Br)cc2)CCOC(=O)NC1	0.440087	3.5528	3.75408	0.429596	0.395521	383.286	2	2	4	TRUE	TRUE	-5.7	0.306009	0.570404	0.460448	0	0.58125
1499	CC1(CC=CCNCc2ccc(Br)cc2)CCOC(=O)NC1	0.4316	3.6212	3.49388	0.596532	0.156118	367.287	2	2	3	TRUE	TRUE	-5.1	0.277098	0.403468	0.484388	0	0.61875
1500	CC1C(=O)NC(C(C)(C)O)CN1C(=O)Nc1ccccc1F	0.364765	1.3174	3.3443	0.770388	-0.820115	309.341	2	3	3	TRUE	TRUE	-7.1	0.260478	0.229612	0.582012	0	0.49375
1501	CC1=CN=CC=CC(CO)=C1NC(=O)c1ccc(Br)c(F)c1	0.520232	3.1088	3.22341	0.864865	-0.531964	365.202	2	2	3	FALSE	TRUE	-5.9	0.247046	0.135135	0.553196	1	0.56875
1502	CN(N)c1ccc(C=CCC2(C)CCOC(=O)NC2)cc1	0.403938	2.536	3.66512	0.660029	0.522803	289.379	2	2	4	TRUE	TRUE	-5.7	0.296124	0.339971	0.44772	0	0.58125
1503	CC1C(=O)N(C)C(C(C)(C)O)CN1C(=O)c1cccc(F)c1F	0.364163	1.407	3.4865	0.893757	-0.72873	326.343	2	1	3	TRUE	TRUE	-6.5	0.276278	0.106243	0.572873	0	0.53125
1504	CC1C(=O)CC(C(C)(C)O)CN1C(=O)C1=C(F)N(F)C(F)=CC=C1	0.383581	2.3117	4.74347	0.616868	0.577578	344.333	2	1	4	TRUE	TRUE	-7.3	0.415941	0.383132	0.442242	0	0.48125
1505	CC(C)(O)C1CC(=O)C(C)(N)C(O)(c2cccc(OF)c2F)C1	0.375603	1.744	4.47846	0.785437	0.843348	329.343	2	3	5	TRUE	TRUE	-6.4	0.386495	0.214563	0.415665	0	0.5375
1506	CC1C(=O)OC(C(C)(C)O)CN1C(=O)c1ccc(F)cc1F	0.343921	1.4918	3.47061	0.840226	-0.106614	313.3	2	1	4	TRUE	TRUE	-7.2	0.274512	0.159774	0.510661	0	0.4875
1507	CC1C(=O)CC(C(C)(C)O)CCN1C(=O)C1=CC(CONc2ccc(F)cc2F)C=C1	0.345922	3.3878	4.41847	0.671411	-0.13036	434.483	3	2	5	TRUE	TRUE	-8.6	0.37983	0.328589	0.513036	0	0.4
1508	Cc1ccccc1NC(=O)N(C)N(C)Cc1ccc(F)cc1	0.515941	3.64482	2.23548	0.875079	-1.61888	301.365	2	1	2	FALSE	TRUE	-6	0.137275	0.124921	0.661888	1	0.5625
1509	CC1C(=O)CC(C(C)C(C)(C)O)C1C(=O)Nc1ccc(OF)cc1F	0.36119	3.2758	4.20442	0.849921	-0.222054	355.381	2	2	4	TRUE	TRUE	-7	0.356046	0.150079	0.522205	0	0.5
1510	CN1C(=O)CC(C(C)(C)O)CCN1C(=O)Nc1ccc(F)c(F)c1F	0.33469	2.4921	3.43056	0.797171	-0.761852	359.348	2	2	3	TRUE	TRUE	-8.1	0.270063	0.202829	0.576185	0	0.43125
1511	CCCN1C(=O)CC(C(C)(C)O)CCN1C(=O)c1cccc(OF)c1F	0.347751	2.8657	3.74144	0.865307	-0.137068	370.396	2	1	4	TRUE	TRUE	-7.1	0.304604	0.134693	0.513707	0	0.49375
1512	CC1C(=O)CC(C(C)(C)O)CCN1C(=O)Nc1cn(F)cc1F	0.370083	2.3322	4.20316	0.87437	-0.152967	329.347	2	2	4	TRUE	TRUE	-6.5	0.355907	0.12563	0.515297	0	0.53125
1513	CC1C(=O)C(C)N(C(=O)c2cccc(OF)c2F)CCC1C(C)(C)O	0.359083	2.9157	4.06747	0.905321	-0.0307276	355.381	2	1	4	TRUE	TRUE	-6.6	0.34083	0.0946789	0.503073	0	0.525
1514	CC1C(=O)N(CC(C)(C)O)CCN1C(=O)Nc1ccc(F)cc1F	0.379228	1.8003	2.95403	0.880498	-1.4923	341.358	2	2	3	TRUE	TRUE	-6.1	0.217115	0.119502	0.64923	0	0.55625
1515	CC1C(=O)CC(C(C)(C)O)CC1CCNC(=O)c1ccc(F)cc1F	0.361695	3.087	3.61145	0.85484	-0.215433	353.409	2	2	3	TRUE	TRUE	-6.6	0.290161	0.14516	0.521543	0	0.525
1516	CC1C(=O)CC(C(C)(C)O)CCN1C(=O)Nc1cc(OF)c(F)cc1F	0.364068	3.2005	3.79766	0.851688	-0.518142	374.359	2	2	4	TRUE	TRUE	-6.8	0.310851	0.148312	0.551814	0	0.5125
1517	CC1C(=O)CNCC(C(C)(C)O)CCN1C(=O)Nc1ccc(F)c(C#N)c1F	0.497062	2.00838	4.24717	0.711652	-0.927856	394.422	2	3	5	FALSE	TRUE	-8.4	0.360797	0.288348	0.592786	1	0.4125
1518	CC1(CCCC=Cc2ccc(Br)cc2)CNC(=O)OC1	0.394173	4.3787	3.36693	0.809431	1.06849	338.245	2	1	2	TRUE	TRUE	-4.8	0.262992	0.190569	0.393151	0	0.637499
1519	Cc1ccc(Cl)cc1NC(=O)N(C)Cc1ccc(F)cc1	0.372507	4.45142	1.74497	0.892338	-2.48361	306.768	2	1	1	TRUE	TRUE	-6.1	0.0827747	0.107662	0.748361	0	0.55625
1520	CN1C(=O)CC(C(C)(C)O)CCN1C(=O)C1=CC(c2ccc(F)cc2F)C=C1	0.333787	2.9275	4.11743	0.863386	-0.035137	390.43	3	1	3	TRUE	TRUE	-7.8	0.346382	0.136614	0.503514	0	0.45
1521	CC1CNC(=O)CC(C(C)(C)O)CCN1C(=O)Nc1ccc(N)c(C#N)c1F	0.514853	1.79908	4.19191	0.570971	-0.640354	391.447	2	4	5	FALSE	TRUE	-8.3	0.354657	0.429029	0.564035	1	0.41875
1522	CC1C(=O)CC(C(C)(C)O)CC(C2=CC(c3ccc(F)cc3F)C2)C1OCO	0.531845	3.7158	4.56147	0.453877	1.06427	394.458	3	2	4	FALSE	TRUE	-7.6	0.395719	0.546123	0.393573	1	0.4625
1523	CC(C)C1C(=O)CC(C(C)(C)O)CCN1C(=O)Nc1ccc(F)cc1F	0.355728	3.5733	3.43353	0.856862	-0.578161	368.424	2	2	3	TRUE	TRUE	-6.9	0.270392	0.143138	0.557816	0	0.50625
1524	O=C1NCCCC(O)(CC=Cc2ccc(Br)cc2)CCO1	0.496366	3.4936	3.70059	0.873666	0.643348	354.244	2	2	3	FALSE	TRUE	-6.4	0.300066	0.126334	0.435665	1	0.5375
1525	CCC1=CC(c2ccc(F)cc2F)C(C(=O)N2CCC(C(C)(C)O)CC(=O)C2C)C1	0.380047	4.3718	4.29478	0.737528	0.244823	419.512	3	1	3	TRUE	TRUE	-6.7	0.366087	0.262472	0.475518	0	0.51875
1526	CCN1C(=O)CC(C(C)(C)O)CCN1C(=O)Nc1ccc(N)c(C#N)c1F	0.392601	2.05788	3.77015	0.695951	-0.613659	377.42	2	3	5	TRUE	TRUE	-6.6	0.307795	0.304049	0.561366	0	0.525
1527	CC1C(=O)CC(C(C)(C)O)CCN1C(=O)Nc1ccc(C#N)c(F)c1F	0.33937	2.80888	3.66317	0.842704	-0.723833	365.38	2	2	4	TRUE	TRUE	-7.8	0.295908	0.157296	0.572383	0	0.45
1528	CC1C(=O)CCOOC(C(C)(C)O)CN1C(=O)c1cccc(F)c1F	0.472371	1.856	4.3277	0.817899	0.0150017	357.353	2	1	5	FALSE	TRUE	-8.3	0.369744	0.182101	0.4985	1	0.41875
1529	CC1C(=O)CC(C(C)(C)O)CCCN1C(=O)C1=CC(c2ccc(F)cc2F)C1	0.476561	3.7357	3.91945	0.854114	0.0309184	391.458	3	1	3	FALSE	TRUE	-7.7	0.324383	0.145886	0.496908	1	0.45625
1530	CC1C(=O)NC(C(N)N)NC(=O)CN1C(=O)c1ccccc1F	0.564712	-1.528	3.64555	0.490649	-0.746823	323.328	2	4	5	FALSE	TRUE	-6.6	0.29395	0.509351	0.574682	1	0.525
1531	CC1C(=O)CC(C(C)(C)C)NCC1C(=O)Nc1ccc(F)cc1F	0.358732	3.1327	3.64348	0.870936	-0.69593	338.398	2	2	3	TRUE	TRUE	-6.9	0.29372	0.129064	0.569593	0	0.50625
1532	CC1(CC=CNNc2ccc(Br)cc2)CNC(=O)OC1	0.540523	3.0155	3.81322	0.721361	0.138091	340.221	2	3	4	FALSE	TRUE	-5.9	0.31258	0.278639	0.486191	1	0.56875
1533	CC(C)(O)C1CN(C(=O)c2cccc(F)c2F)C(C)(O)C1	0.368912	1.9063	3.63265	0.876683	-0.352988	299.317	2	2	3	TRUE	TRUE	-6.3	0.292517	0.123317	0.535299	0	0.54375
1534	CC1C(=O)CC(C(C)(C)O)CCN1C(=O)NC1=C(F)C(C#N)=C1F	0.380897	2.07838	4.24758	0.805326	-0.170164	339.342	2	2	4	TRUE	TRUE	-6.5	0.360842	0.194674	0.517016	0	0.53125
1535	CC1C(=O)CC(C(C)(C)O)CCN1C(=O)COc1ccc(F)c(C#N)c1F	0.334275	2.18238	3.67111	0.864663	-0.577961	380.391	2	1	5	TRUE	TRUE	-7.8	0.29679	0.135337	0.557796	0	0.45
1536	Cc1cccc(CO)c1NC(=O)C1=CC(OF)=C(Br)N(F)C(F)=C1	0.373021	3.82832	3.65236	0.590802	-0.572399	405.17	2	2	4	TRUE	TRUE	-7.8	0.294707	0.409198	0.55724	0	0.45
1537	CC1CNC(=O)OCCN1CC=Cc1ccc(Br)cc1	0.5042	2.8926	3.10828	0.920762	-0.284055	339.233	2	1	3	FALSE	TRUE	-6	0.234254	0.0792377	0.528406	1	0.5625
1538	O=C1NCC(O)(CC=CC2=CC=C(Br)C=CC=C2)CCO1	0.484485	3.1249	4.47921	0.820601	1.18332	352.228	2	2	3	FALSE	TRUE	-7.3	0.386579	0.179399	0.381668	1	0.48125
1539	CC1C(=O)CC(C(C)C(C)(C)C)N(C)CCN1C(=O)Nc1ccc(OF)cc1F	0.494407	4.2668	4.09578	0.80709	-0.739655	411.493	2	1	4	FALSE	TRUE	-7.8	0.343976	0.19291	0.573966	1	0.45
1540	CC1C(=O)CC(C(C)C(C)(C)O)CCN1C(=O)Nc1ccc(C(=N)N)cc1F	0.524539	2.71827	3.89236	0.465076	-0.592226	392.475	2	4	4	FALSE	TRUE	-8.3	0.321374	0.534924	0.559223	1	0.41875
1541	CC1C(=O)CC(C(C)(C)O)CCN1C(=O)N(O)c1ccc(F)cc1F	0.359572	2.7209	3.83629	0.630632	-0.199932	356.369	2	2	4	TRUE	TRUE	-8	0.315143	0.369368	0.519993	0	0.4375
1542	CCCCC1C(=O)CC(C(C)(C)O)CCN1C(=O)Nc1ccc(F)cc1F	0.354514	4.1075	3.39711	0.80525	-0.580028	382.451	2	2	3	TRUE	TRUE	-7.2	0.266345	0.19475	0.558003	0	0.4875
1543	CC1(CC=Cc2ccc(Br)cc2NCC=O)CO1	0.580624	3.2521	3.57014	0.64762	0.610815	310.191	2	1	3	FALSE	TRUE	-4.4	0.285571	0.35238	0.438919	1	0.662499
1544	COc1cccc(CO)c1NC(=O)c1cc(F)c(Br)c(OF)c1	0.385839	3.6047	2.63942	0.821642	-0.778563	388.164	2	2	4	TRUE	TRUE	-5.6	0.182158	0.178358	0.577856	0	0.5875
1545	CC1C(=O)CC(C(C)(O)C(C)O)CCN1C(=O)C1C=CC(c2ccc(F)cc2F)=CCC1	0.35736	3.6424	4.61233	0.73887	0.484835	447.522	3	2	4	TRUE	TRUE	-7.6	0.40137	0.26113	0.451516	0	0.4625
1546	CC1C(=O)NC(C(C)C(C)(C)O)CCN1C(=O)c1ccc(F)cc1F	0.354433	2.091	3.73688	0.873293	-0.502252	354.397	2	2	3	TRUE	TRUE	-7	0.304098	0.126707	0.550225	0	0.5
1547	CC1C(=O)CC(C(C)(C)C)CN1C(=O)c1cccc(F)c1F	0.364626	3.4306	3.41435	0.79679	-0.809124	309.356	2	0	2	TRUE	TRUE	-7	0.268261	0.20321	0.580912	0	0.5
1548	CC1C(=O)CC(C(C)(C)O)CCN1C1C=CC(OF)=C(F)N1	0.384022	1.9521	4.9573	0.779447	1.03348	316.348	2	2	5	TRUE	TRUE	-6.3	0.4397	0.220553	0.396652	0	0.54375
1549	CC1C(=O)NC(Cc2ccccc2)CN1C(=O)c1ccc(OO)cc1F	0.36516	2.2493	3.31847	0.649053	0.149366	358.369	3	2	4	TRUE	TRUE	-7.2	0.257608	0.350947	0.485063	0	0.4875
1550	Cc1cc(C(=O)Nc2c(C)cccc2CO)cc(F)c1Br	0.36655	3.94964	2.21882	0.878915	-1.21838	352.203	2	2	2	TRUE	TRUE	-6	0.135424	0.121085	0.621838	0	0.5625
1551	Cc1cccc(CO)c1NC(=O)Cc1cc(F)c(Br)c(OF)c1	0.373464	3.83342	2.62164	0.821413	-1.05481	386.192	2	2	3	TRUE	TRUE	-6.2	0.180182	0.178587	0.605481	0	0.55
1552	Cc1cccc(CO)c1NC(=O)c1ccc(CO)c(F)c1	0.355469	2.37102	2.02699	0.809043	-1.26967	289.306	2	3	3	TRUE	TRUE	-6.7	0.114109	0.190957	0.626967	0	0.51875
1553	Cc1cccc(CO)c1NCc1cc(F)c(Br)c(OF)c1	0.393765	4.26432	2.7057	0.839169	-0.872494	358.182	2	2	3	TRUE	TRUE	-5.3	0.189522	0.160831	0.587249	0	0.60625
1554	O=C1NCCCCC(O)(CC=Cc2ccc(Br)cc2)CCO1	0.512527	3.8837	3.67508	0.85133	0.644616	368.271	2	2	3	FALSE	TRUE	-5.9	0.297231	0.14867	0.435538	1	0.56875
1555	CC1C(=O)CC(C(C)(C)O)CCN1C(=O)C(O)C1=CC(c2ccc(F)cc2F)C=C1	0.333364	2.8726	4.47946	0.786877	0.411846	419.468	3	2	4	TRUE	TRUE	-8.2	0.386607	0.213123	0.458815	0	0.425
1556	CC(C)(O)C1CCN(C(=O)Nc2ccc(F)cc2F)C(C)(C)OC(=O)C1	0.478751	3.2589	3.32038	0.783516	-0.457008	370.396	2	2	4	FALSE	TRUE	-7.9	0.25782	0.216484	0.545701	1	0.44375
1557	CC1C(=O)CC(C(C)(C)O)CC1CCOC(=O)C1CC=CC1c1ccc(F)cc1F	0.399842	4.5601	4.39583	0.541334	0.558389	420.496	3	1	4	TRUE	TRUE	-6.9	0.377314	0.458666	0.444161	0	0.50625
1558	CC1CCC2CCN(C(=O)c3ccc(F)cc3F)C(C)C(=O)CC1N2	0.501772	2.9151	5.04353	0.847233	-0.416049	350.409	3	1	3	FALSE	TRUE	-7.7	0.449281	0.152767	0.541605	1	0.45625
1559	CCOc1cccc(C(=O)N2CCC(C(C)(C)O)CC(=O)C2C)c1F	0.36963	2.8051	3.40369	0.905767	-0.198509	351.418	2	1	4	TRUE	TRUE	-5.9	0.267077	0.0942326	0.519851	0	0.56875
1560	CC1C(=O)CC(C(C)(C)O)CCN1C(=O)NC1=CC=C(N)C(F)C(C#N)=C1F	0.370236	1.96188	4.71417	0.66141	-0.0912553	394.422	2	3	5	TRUE	TRUE	-7.9	0.412685	0.33859	0.509126	0	0.44375
1561	CC1C(=O)NC(CNNOC(C)(C)O)CC1(O)c1cccc(OF)c1F	0.472776	0.5554	4.91176	0.268874	0.438365	375.372	2	5	7	TRUE	TRUE	-6	0.43464	0.731126	0.456163	0	0.5625
1562	CC1C(=O)CC(C(C)(C)O)CCN1CC(=O)Nc1ccc(F)c(C#N)c1F	0.329102	2.21548	3.63873	0.836702	-0.909735	379.407	2	2	5	TRUE	TRUE	-8.3	0.293192	0.163298	0.590974	0	0.41875
1563	CC1C(=O)NC(Cc2cccc(F)c2)CCN1C(=O)c1ccccc1F	0.318974	2.9267	3.00835	0.917198	-0.768692	358.388	3	1	2	TRUE	TRUE	-7.8	0.223149	0.0828021	0.576869	0	0.45
1564	CC1(CCc2ccc(Br)cc2)CCOC(=O)NC1	0.357663	3.5179	3.16063	0.92723	0.341971	312.207	2	1	2	TRUE	TRUE	-5.8	0.24007	0.0727698	0.465803	0	0.575
1565	CC1C(=O)CCC(C(C)(C)O)CCN1C(=O)Nc1ccc(F)cc1F	0.461042	3.3273	3.28206	0.85587	-0.733536	354.397	2	2	3	FALSE	TRUE	-8.3	0.253562	0.14413	0.573354	1	0.41875
1566	O=C1NCC(O)(CC=Cc2ccc(Br)cc2)CCCO1	0.492837	3.1035	3.34709	0.888976	0.719523	340.217	2	2	3	FALSE	TRUE	-6.2	0.260788	0.111024	0.428048	1	0.55
1567	CC1C(=O)CC(C(C)(C)O)CCN1CC(Nc1ccc(F)cc1F)OO	0.421664	2.6329	4.15483	0.404611	0.13027	372.412	2	3	6	TRUE	TRUE	-6.9	0.350536	0.595389	0.486973	0	0.50625
1568	CC1CC(=O)CC(C(C)(C)O)CCN1C(=O)Nc1ccc(N)c(C#N)c1F	0.516685	2.64208	3.71774	0.685589	-0.566649	376.432	2	3	5	FALSE	TRUE	-7.3	0.301971	0.314411	0.556665	1	0.48125
1569	CC1(CC=Cc2ccc(Br)cc2)CCOCCOC(=O)NC1	0.498762	4.0052	3.79397	0.877276	0.168295	368.271	2	1	3	FALSE	TRUE	-6.6	0.310441	0.122724	0.483171	1	0.525
1570	CC1C(=O)CC(C(C)(C)O)CC1(O)C1=CC=CC=CC(OF)=C1F	0.479414	3.2382	4.9386	0.827654	1.60318	340.366	2	2	4	FALSE	TRUE	-7.5	0.437622	0.172346	0.339682	1	0.46875
1571	O=C1NCC(O)(COC(=NF)c2ccc(Br)cc2)CCO1	0.39712	1.9578	3.87707	0.637276	0.150547	361.167	2	2	5	TRUE	TRUE	-6.4	0.319674	0.362724	0.484945	0	0.5375
1572	CC1C(=O)CC(C(C)(C)O)CCCN1C(=O)C1=CC(c2ccc(F)cc2F)C=C1	0.482582	3.9018	4.12151	0.832804	0.0470298	403.469	3	1	3	FALSE	TRUE	-7.7	0.346834	0.167196	0.495297	1	0.45625
1573	CCCCN1C(=O)CC(C(C)(C)O)CC1(O)c1cccc(OF)c1F	0.37651	3.0437	4.05321	0.821001	0.139248	357.397	2	2	4	TRUE	TRUE	-6.3	0.339246	0.178999	0.486075	0	0.54375
1574	CC1C(=O)NCOC(C(C)(C)O)CN1C(=O)c1cccc(F)c1F	0.49879	1.0389	3.75043	0.841728	-0.276576	342.342	2	2	4	FALSE	TRUE	-7	0.305604	0.158272	0.527658	1	0.5
1575	CC1C(=O)CC(C(C)(C)O)CCN1C(=O)c1cccc(SF)c1F	0.358154	3.383	3.85977	0.900954	-0.152788	357.422	2	1	4	TRUE	TRUE	-6.6	0.317753	0.099046	0.515279	0	0.525
1576	CC1(CC(=O)Cc2ccc(Br)cc2)CNC(=O)OC1	0.354314	2.6969	3.29981	0.925509	0.373253	326.19	2	1	3	TRUE	TRUE	-6	0.255534	0.0744906	0.462675	0	0.5625
1577	CC1C(=O)OC(Cc2ccccc2)CN1C(=O)c1ccccc1F	0.350137	2.8245	2.97118	0.814578	-0.465202	327.355	3	0	3	TRUE	TRUE	-7	0.21902	0.185422	0.54652	0	0.5
1578	CC1C(=O)CC(C(C)(C)O)CCN1C(=O)C=CCc1ccc(F)c(F)c1F	0.500883	3.1697	3.80537	0.641884	0.323899	383.41	2	1	3	FALSE	TRUE	-7.7	0.311707	0.358116	0.46761	1	0.45625
1579	CC1C(=O)CC(C(C)(C)O)CCN1C(CCCCO)C1C=CC(c2ccc(F)cc2F)=CCC1	0.371599	5.2861	4.53682	0.502037	0.834996	475.62	3	2	4	TRUE	TRUE	-8.1	0.39298	0.497963	0.4165	0	0.43125
1580	CC1C(=O)NCC(C(C)(C)O)CCN1C(=O)c1cccc(OF)c1F	0.496006	1.8267	3.74324	0.866055	-0.145423	356.369	2	2	4	FALSE	TRUE	-6.9	0.304804	0.133945	0.514542	1	0.50625
1581	Cc1cccc(CO)c1NC(=O)C1=CC(N)=COOC=C(Br)C(OF)=C1	0.541685	3.13542	4.2319	0.638551	-0.337424	427.226	2	3	6	FALSE	TRUE	-6.8	0.3591	0.361449	0.533742	1	0.5125
1582	CC1C(=O)CC(C(C)(O)NCC=O)CCN1C(=O)c1cccc(OF)c1F	0.578962	1.3958	4.3737	0.568589	-0.21466	384.379	2	2	6	FALSE	TRUE	-5.8	0.374856	0.431411	0.521466	1	0.575
1583	CC1CN(C2C=CC(c3ccc(F)cc3F)=CCC2)CCC(C(C)(C)O)CC1=O	0.473335	4.7549	4.12951	0.791453	0.741759	403.513	3	1	3	FALSE	TRUE	-7.9	0.347723	0.208547	0.425824	1	0.44375
1584	Cc1cccc(CO)c1NC(=O)c1ccc(CF)c(F)c1	0.481022	3.34822	2.15207	0.907271	-1.27667	291.297	2	2	2	FALSE	TRUE	-6.9	0.128007	0.0927293	0.627667	1	0.50625
1585	CC1C(=O)CC(C(C)(C)O)CCN1C(=O)NC1=CC=C(F)NC=C1F	0.344369	2.2454	4.4656	0.663794	0.294372	355.385	2	3	4	TRUE	TRUE	-8.5	0.385067	0.336206	0.470563	0	0.40625
1586	CC1C(=O)CC(C(C)(C)O)CC1C(=O)c1cccc(OF)c1F	0.38261	3.274	4.17934	0.862642	0.748505	326.339	2	1	4	TRUE	TRUE	-5.6	0.35326	0.137358	0.42515	0	0.5875
1587	CC1C(=O)CC(C(C)(C)O)CCN1CCCC(=O)C1CC=CC1c1ccc(F)cc1F	0.36837	4.4143	4.28971	0.647261	0.271715	433.539	3	1	4	TRUE	TRUE	-7.6	0.365523	0.352739	0.472828	0	0.4625
1588	CC1C(=O)CC(C)(CNCC=O)CCN1C(=O)Nc1ccc(F)c(C#N)c1F	0.545695	2.21658	4.01595	0.590902	-0.944083	392.406	2	2	5	FALSE	TRUE	-7.1	0.335106	0.409098	0.594408	1	0.49375
1589	CCC1C(=O)C(C)N(C(=O)Nc2ccc(N)c(C#N)c2F)CCC1C(C)(C)O	0.366171	2.88808	4.0976	0.685691	-0.547101	390.459	2	3	5	TRUE	TRUE	-7.8	0.344178	0.314309	0.55471	0	0.45
1590	CC1(CC=CCc2ccc(Br)cc2)CCOC(=O)NC1	0.375541	4.0741	3.50389	0.840574	0.900952	338.245	2	1	2	TRUE	TRUE	-5.5	0.27821	0.159426	0.409905	0	0.59375
1591	CC1C(=O)CC(C(C)C(C)(C)O)CCN1C(=O)NC1=CC=CCCC=C(OF)C=C1F	0.540847	4.6449	5.28757	0.670027	0.579422	438.515	2	2	4	FALSE	TRUE	-6.8	0.476396	0.329973	0.442058	1	0.5125
1592	Cc1cccc(CCCCO)c1NC(=O)c1ccc(Br)c(F)c1	0.393384	4.46392	2.06358	0.727209	-1.18973	380.257	2	2	2	TRUE	TRUE	-5.7	0.118176	0.272791	0.618973	0	0.58125
1593	CC1C(=O)C(C(C)(C)O)CCN1C(=O)c1cccc(OF)c1F	0.340568	2.2796	3.84258	0.92479	-0.116716	327.327	2	1	4	TRUE	TRUE	-7.1	0.315843	0.0752096	0.511672	0	0.49375
1594	CC1C(=O)NC(=CCc2ccccc2)CN1C(=O)c1ccccc1F	0.30603	2.9128	3.04602	0.935432	-0.565584	338.382	3	1	2	TRUE	TRUE	-8.1	0.227336	0.0645678	0.556558	0	0.43125
1595	CCSc1cc(Br)ccc1C=CCC1(C)CNC1=O	0.417654	4.1005	3.68789	0.645839	0.10489	340.286	2	1	2	TRUE	TRUE	-5.5	0.298655	0.354161	0.489511	0	0.59375
1596	CC1=C(Cc2ccc(Br)cc2)CNC(=O)OC1	0.3852	3.0479	2.88995	0.851866	0.367267	296.164	2	1	2	TRUE	TRUE	-5	0.209995	0.148134	0.463273	0	0.625
1597	CC(O)COCC(N)C(C)C1CCN(C(=O)Nc2ccc(OF)cc2F)C(C)C(=O)C1	0.420595	2.6513	4.47917	0.569229	-0.518177	443.491	2	3	6	TRUE	TRUE	-6.6	0.386575	0.430771	0.551818	0	0.525
1598	CC1C(=O)CC(C(C)(C)O)CCN1C(=O)C1=CC=CC(N)=C(N)C(C#N)=C1F	0.504425	1.32588	4.45062	0.653317	0.303578	388.443	2	3	6	FALSE	TRUE	-7.9	0.383402	0.346683	0.469642	1	0.44375
1599	CC1CCN(C(=O)C2C=CC(c3ccc(F)cc3F)=CCC2)C(C)C(=O)CC1C(C)(C)O	0.489087	4.9176	4.45412	0.718722	0.539622	445.55	3	1	3	FALSE	TRUE	-8	0.383791	0.281278	0.446038	1	0.4375
1600	CC1C(=O)CC(C(C)(C)O)CCN1CCNC1CC=CC1c1ccc(F)cc1F	0.372282	3.407	4.29516	0.711264	0.113902	406.517	3	2	4	TRUE	TRUE	-7.2	0.366128	0.288736	0.48861	0	0.4875
1601	CC1C(=O)CC(C(C)(C)O)CC1(O)c1ccccc1F	0.360316	2.3994	3.83349	0.874301	0.870664	280.339	2	2	3	TRUE	TRUE	-6.1	0.314832	0.125699	0.412934	0	0.55625
1602	Cc1cccc(C#N)c1NC(=O)c1cc(F)c(Br)c(OF)c1	0.374862	4.2839	2.71001	0.880827	-1.64861	367.149	2	1	3	TRUE	TRUE	-6.2	0.190001	0.119173	0.664861	0	0.55
1603	CC1C(=O)CC(C(C)(C)O)CCN1CCOC(=O)c1ccc(F)cc1F	0.385937	2.5621	3.45329	0.808332	-0.310554	369.408	2	1	5	TRUE	TRUE	-5.9	0.272588	0.191668	0.531055	0	0.56875
1604	C=C1C(=O)NCC1(C)CC=Cc1ccc(Br)cc1	0.326137	3.5447	3.48743	0.850303	0.868678	306.203	2	1	1	TRUE	TRUE	-7.3	0.276381	0.149697	0.413132	0	0.48125
1605	CC1C(=O)CC(C(N)=O)CC1(O)c1cccc(OF)c1F	0.362876	1.3771	4.23074	0.881961	0.493755	299.273	2	2	4	TRUE	TRUE	-6.4	0.358972	0.118039	0.450625	0	0.5375
1606	CCCC1C(=O)CC(C(C)(C)O)CCN1C(=O)Nc1ccc(F)cc1F	0.367793	3.7174	3.40284	0.85102	-0.648396	368.424	2	2	3	TRUE	TRUE	-6.5	0.266982	0.14898	0.56484	0	0.53125
1607	CC(O)CNOCC1(C)CCN(C(=O)Nc2ccc(OF)cc2F)C(C)C(=O)C1	0.427325	2.5826	4.32435	0.467617	-0.520228	415.437	2	3	6	TRUE	TRUE	-6.8	0.369372	0.532383	0.552023	0	0.5125
1608	CC1C(=O)CC(C(C)(C)O)CN1C(=O)NCCc1cccc(F)c1F	0.343864	2.2673	3.53079	0.871457	-0.535584	354.397	2	2	3	TRUE	TRUE	-7.3	0.281199	0.128543	0.553558	0	0.48125
1609	CC1C(=O)CC(C(C)(C)O)CCN1C(=O)C1=CC(c2ccc(F)cc2F)C=CC1N	0.354248	2.839	4.51856	0.739751	0.214662	418.484	3	2	4	TRUE	TRUE	-7.8	0.390951	0.260249	0.478534	0	0.45
1610	O=C1NCC(O)(OSc2ccc(Br)cc2)CCO1	0.416925	2.2913	3.8139	0.655772	0.196594	334.191	2	2	5	TRUE	TRUE	-5.5	0.312655	0.344228	0.480341	0	0.59375
1611	CC1C(=O)CC(C(C)(C)O)CCN1C(=O)C1C=CC1c1ccc(F)cc1F	0.35002	3.2015	4.27403	0.823318	0.340708	377.431	3	1	3	TRUE	TRUE	-7.3	0.363781	0.176682	0.465929	0	0.48125
1612	CC(OC(C)(C)O)C1CCN(C(=O)C2=CC(c3ccc(F)cc3F)C2)C(C)C1=O	0.364707	3.3181	4.41551	0.760798	-0.0924428	407.457	3	1	4	TRUE	TRUE	-7.4	0.379501	0.239202	0.509244	0	0.475
1613	COCC(C)(C)C1CCN(C(=O)c2ccc(F)cc2F)C(C)C(=O)C1	0.366937	3.4472	3.47079	0.83292	-0.894497	353.409	2	0	3	TRUE	TRUE	-6.8	0.274532	0.16708	0.58945	0	0.5125
1614	CC1CCCCCOC(C)(C)C(C(=O)C2=CC(c3ccc(F)cc3F)C=C2)CC1=O	0.521546	5.6944	4.68266	0.635323	0.292864	416.508	3	0	3	FALSE	TRUE	-7.5	0.409184	0.364677	0.470714	1	0.46875
1615	Cc1cccc(CO)c1NCCCc1cc(F)c(Br)c(OF)c1	0.416587	4.69692	2.72218	0.678421	-0.656802	386.236	2	2	3	TRUE	TRUE	-5.2	0.191354	0.321579	0.56568	0	0.6125
1616	Cc1cccc(CO)c1NC(=O)c1ccc(Br)c(C#N)c1	0.338369	3.3738	2.20024	0.895789	-1.31008	345.196	2	2	3	TRUE	TRUE	-7	0.13336	0.104211	0.631008	0	0.5
1617	CC1C(=O)N(O)CC(C(C)C(C)(C)O)CCN1C(=O)Nc1ccc(OF)cc1F	0.5168	2.9561	4.20773	0.656495	-0.676813	415.437	2	3	5	FALSE	TRUE	-7.8	0.356415	0.343505	0.567681	1	0.45
1618	CC1(CC=Cc2ccc(Br)cc2)CNC(=O)NC1	0.351575	3.1715	3.05597	0.884504	0.516612	309.207	2	2	1	TRUE	TRUE	-6.1	0.228441	0.115496	0.448339	0	0.55625
1619	O=C1NCC(O)(CC=Cc2ccc(Br)cc2)ONCCO1	0.513535	1.802	4.31924	0.768952	0.613604	357.204	2	3	5	FALSE	TRUE	-6.7	0.368804	0.231048	0.43864	1	0.51875
1620	CC1(CC=Cc2ccc(Cl)cc2)CCOC(=O)NC1	0.333892	3.8795	3.32513	0.911765	0.468403	279.767	2	1	2	TRUE	TRUE	-6.8	0.258348	0.0882347	0.45316	0	0.5125
1621	CC1C(=O)N(C(C)(C)O)CCN1C(=O)C1CC=CC1c1ccc(F)cc1F	0.357714	2.4122	4.10191	0.822075	-0.376683	378.419	3	1	3	TRUE	TRUE	-7.3	0.344656	0.177925	0.537668	0	0.48125
1622	CC1C(=O)CC(C(C)(C)O)CCN1C(=O)C1=C(Cc2ccc(F)cc2F)C=C1	0.321202	3.3408	3.9844	0.859363	-0.0117909	389.442	3	1	3	TRUE	TRUE	-8.2	0.3316	0.140637	0.501179	0	0.425
1623	CC1C(=O)CC(C(C)(C)O)CCN1C(=O)C1=CC(C2=CC=C2F)=C1	0.365078	2.6133	4.3738	0.864745	0.858239	331.387	3	1	3	TRUE	TRUE	-6.3	0.374866	0.135255	0.414176	0	0.54375
1624	CC1C(=O)CC(CCOC(C)(C)O)CC1(O)c1cccc(OF)c1F	0.374044	3.0269	4.49457	0.764734	0.614925	358.381	2	2	5	TRUE	TRUE	-6.7	0.388286	0.235266	0.438508	0	0.51875
1625	CC1C(=O)CC(C(C)(C)O)CCCN1C(=O)C1CC=CC1c1ccc(F)cc1F	0.474112	3.9817	4.13184	0.774167	0.112829	405.485	3	1	3	FALSE	TRUE	-8.3	0.347983	0.225833	0.488717	1	0.41875
1626	CC1=CC(C)=C(NC(=O)c2cc(F)c(Br)c(OF)c2)C(C)N1	0.368972	3.7508	3.89164	0.84874	-0.540005	373.197	2	2	3	TRUE	TRUE	-6.7	0.321293	0.15126	0.554001	0	0.51875
1627	CC1C(=O)CC(C(C)(C)O)C1O[SH](CCOC=O)c1cccc(F)c1F	0.620948	2.7941	5.03326	0.405727	0.520259	390.448	2	2	5	FALSE	TRUE	-5.1	0.44814	0.594273	0.447974	1	0.61875
1628	N#CC1C(=O)NC(=CCc2ccccc2)CN1C(=O)c1ccccc1F	0.311378	2.41648	3.3566	0.924805	-0.676071	349.365	3	1	3	TRUE	TRUE	-8.2	0.261844	0.0751948	0.567607	0	0.425
1629	CCC1(C)C(=O)NC(Cc2cccc(F)c2)CCN1C(=O)c1ccccc1F	0.35296	3.7069	3.33992	0.871005	-0.62987	386.442	3	1	2	TRUE	TRUE	-6.9	0.259991	0.128995	0.562987	0	0.50625
1630	CC1C(=O)NC(C(C)(C)O)CN1C(=CO)c1ccccc1F	0.39954	1.6419	3.91374	0.742391	-0.0917294	308.353	2	3	4	TRUE	TRUE	-5.9	0.323749	0.257609	0.509173	0	0.56875
1631	CC1C(=O)NC(CC2=CC=CC=CC=C2)CN1C(=O)c1ccccc1F	0.475499	3.1535	3.78729	0.908458	-0.0224991	352.409	3	1	2	FALSE	TRUE	-7.4	0.309699	0.0915418	0.50225	1	0.475
1632	CC1C(=O)NCC(C(C)(C)O)CCN1C(=O)C1CC=CC1c1ccc(F)cc1F	0.462194	2.7486	4.17032	0.758757	0.0189166	406.473	3	2	3	FALSE	TRUE	-8.9	0.352257	0.241243	0.498108	1	0.38125
1633	Cn1nnc(CO)c1NC(=O)c1ccc(Br)c(F)c1	0.384396	1.4613	2.60857	0.893487	-1.99278	329.129	2	2	5	TRUE	TRUE	-5.9	0.17873	0.106513	0.699278	0	0.56875
1634	Cc1cccc(CO)c1NC(=O)C1=CC=CC=C(Br)C(OF)=C1	0.501514	3.98582	3.30233	0.830834	-0.29369	380.213	2	2	3	FALSE	TRUE	-6.7	0.255815	0.169166	0.529369	1	0.51875
1635	CC1C(=O)CC(C(C)(C)O)CCN(C(=O)C2=CC(c3ccc(F)cc3F)C=C2)C1C	0.483257	4.1478	4.35409	0.803983	0.358952	417.496	3	1	3	FALSE	TRUE	-7.8	0.372677	0.196017	0.464105	1	0.45
1636	CC1C(=O)NC(=CCc2ccccc2)CN1C(=O)C1=CN=CC=CC=C1F	0.460823	2.8378	4.01494	0.895353	0.263764	365.408	3	1	3	FALSE	TRUE	-8	0.334993	0.104647	0.473624	1	0.4375
1637	CC(C)C1CCCOCCN(C(=O)c2cccc(F)c2F)C(C)C(=O)C1	0.498861	3.8373	3.7228	0.797932	-0.811737	367.436	2	0	3	FALSE	TRUE	-7.5	0.302533	0.202068	0.581174	1	0.46875
1638	CC1C(N)=CC=C(NC(=O)N2CCC(C(C)(C)O)CC(=O)C2C)C(F)=C1C#N	0.332604	2.25988	4.63427	0.66804	-0.0495929	390.459	2	3	5	TRUE	TRUE	-9.2	0.403808	0.33196	0.504959	0	0.362501
1639	CC1=C(C(=O)c2cccc(F)c2F)C(C(C)(C)O)CC1=O	0.363358	2.8239	3.33686	0.872151	-0.060058	294.297	2	1	3	TRUE	TRUE	-6.2	0.259651	0.127849	0.506006	0	0.55
1640	CC1C(=O)CC(C(C)(C)O)CCN1C(=O)C1CCC(c2ccc(F)cc2F)C1	0.35163	3.8156	3.8711	0.849499	0.0809912	393.474	3	1	3	TRUE	TRUE	-7	0.319011	0.150501	0.491901	0	0.5
1641	CC1=C(NC(=O)c2ccc(Br)c(F)c2)N(C)C(CO)=CC=C1	0.35645	2.9273	3.1484	0.864003	-0.64195	367.218	2	2	3	TRUE	TRUE	-6.7	0.238711	0.135997	0.564195	0	0.51875
1642	CC1C(=O)C(C)N(C(=O)Nc2ccc(N)c(C#N)c2F)CCC1C(C)(C)O	0.375044	2.49798	4.08314	0.685205	-0.616945	376.432	2	3	5	TRUE	TRUE	-7.5	0.342571	0.314795	0.561695	0	0.46875
1643	CC1C(=O)N=C(Cc2ccccc2)CN1C(=O)c1ccccc1F	0.317892	2.8803	2.88339	0.87152	-0.93748	324.355	3	0	2	TRUE	TRUE	-8.1	0.209266	0.12848	0.593748	0	0.43125
1644	CC1C(=O)CC(C(C)(C)O)CCN1C1=CC(c2ccc(F)cc2F)C1	0.334466	3.7765	4.12017	0.902859	0.275626	349.421	3	1	3	TRUE	TRUE	-7.4	0.346686	0.0971408	0.472437	0	0.475
1645	CC1C(=O)NCNCC(C(C)(C)O)CCN1C(=O)Nc1ccc(F)cc1F	0.531484	1.6413	4.03219	0.623696	-0.821756	384.427	2	4	4	FALSE	TRUE	-7.4	0.33691	0.376304	0.582176	1	0.475
1646	CC1C(=O)CC(C)N(C(C)(C)O)CCN1C(=O)Nc1ccc(N)c(C#N)c1F	0.517299	1.89368	4.04346	0.661861	-0.94793	391.447	2	3	6	FALSE	TRUE	-7.8	0.338162	0.338139	0.594793	1	0.45
1647	CC1C(=O)CC(C(C)(C)O)CCN1C(=O)Nc1cc(F)c(F)cc1F	0.364294	3.0763	3.48152	0.79854	-0.541236	358.36	2	2	3	TRUE	TRUE	-6.9	0.275724	0.20146	0.554124	0	0.50625
1648	CCC(C)C1CC(=O)C(C)N(C(=O)c2cccc(OF)c2F)CCC1=O	0.503524	3.514	3.99789	0.816898	-0.0846433	367.392	2	0	4	FALSE	TRUE	-7	0.333099	0.183102	0.508464	1	0.5
1649	Cc1cccc(CO)c1NC(=O)CCCc1cc(F)c(Br)c(OF)c1	0.390155	4.61362	2.62387	0.695787	-0.776893	414.246	2	2	3	TRUE	TRUE	-6.1	0.18043	0.304213	0.577689	0	0.55625
1650	C=CC1(C(=O)N2CCC(C(C)(C)O)CC(=O)C2C)CCC=C1c1ccc(F)cc1F	0.351308	4.2815	4.38962	0.744212	0.607558	417.496	3	1	3	TRUE	TRUE	-7.6	0.376624	0.255788	0.439244	0	0.4625
1651	CC1C(=O)CC(C(C)(C)O)CCN1C(C)(O)C1CC=CC1c1ccc(F)cc1F	0.359155	3.7735	4.66976	0.746197	0.349683	407.501	3	2	4	TRUE	TRUE	-7.6	0.407751	0.253803	0.465032	0	0.4625
1652	CC1C(=O)CC(C(C)(C)O)CCN1CCC1=CC(c2ccc(F)cc2F)C1	0.359815	4.2091	4.03315	0.781752	0.178079	377.475	3	1	3	TRUE	TRUE	-7.1	0.337017	0.218248	0.482192	0	0.49375
1653	CC1C(=O)CC(C(C)(C)O)CCN1CNc1ccc(N)c(C#N)c1F	0.547251	2.08948	4.04279	0.720205	-0.25376	348.422	2	3	6	FALSE	TRUE	-6	0.338088	0.279795	0.525376	1	0.5625
1654	CC1=CC(=O)C(CO)=C1NC(=O)c1cc(F)c(Br)c(OF)c1	0.377991	2.3567	3.25794	0.848756	-0.000641857	374.137	2	2	4	TRUE	TRUE	-5.7	0.250883	0.151244	0.500064	0	0.58125
1655	CC1C(=O)CC(C(C)(C)O)CCN1C(=O)CC1=CC(c2ccc(F)cc2F)C1	0.340117	3.7357	4.00518	0.795891	0.0719869	391.458	3	1	3	TRUE	TRUE	-7.8	0.333909	0.204109	0.492801	0	0.45
1656	CC1CC(Cc2cccc(F)c2)CCN1C(=O)c1ccccc1F	0.351527	4.4482	2.79873	0.814627	-1.12955	329.39	3	0	1	TRUE	TRUE	-7.2	0.199859	0.185373	0.612955	0	0.4875
1657	CC1C(=O)CC(C(C)(C)C)CCN1C(=O)Nc1ccc(F)cc1F	0.370796	4.2124	3.20604	0.833634	-1.27844	338.398	2	1	2	TRUE	TRUE	-6.7	0.245116	0.166366	0.627844	0	0.51875
1658	CC1C(=O)CC(C(C)(C)O)CCN1C(=O)N1CC=CC(c2ccc(F)cc2F)=CCC1	0.472642	4.1706	3.99402	0.763121	0.360512	432.511	3	1	3	FALSE	TRUE	-8.2	0.332669	0.236879	0.463949	1	0.425
1659	CC1C(=O)CC(C(C)(C)O)CCN1C(=O)C1=CC(c2ccc(F)nc2F)C1	0.337179	2.7406	4.24305	0.821399	0.286855	378.419	3	1	4	TRUE	TRUE	-7.8	0.360339	0.178601	0.471315	0	0.45
1660	CC1(CC=CCCNc2ccc(Br)cc2)CNC(=O)OC1	0.423406	3.9435	3.50613	0.601602	0.505121	353.26	2	2	3	TRUE	TRUE	-5.2	0.278459	0.398398	0.449488	0	0.6125
1661	CC1C(=O)CC(C(C)(C)O)CCN1C(=O)N1CC=CC1c1ccc(F)cc1F	0.312506	3.4382	4.13716	0.784682	0.200982	392.446	3	1	3	TRUE	TRUE	-8.9	0.348574	0.215318	0.479902	0	0.38125
1662	CC1C(=O)NC(Cc2cccc(F)c2)CCN1C(=O)C1=CC=CC=CC=C1F	0.459841	3.3796	3.79626	0.868676	-0.0186994	384.426	3	1	2	FALSE	TRUE	-8.2	0.310695	0.131324	0.50187	1	0.425
1663	CC1=CC=CC1(CO)C(=O)c1ccc(Br)c(F)c1	0.386452	3.2657	3.63872	0.87007	0.179547	311.15	2	1	2	TRUE	TRUE	-5.4	0.293191	0.12993	0.482045	0	0.6
1664	CC1C(=O)NC(C)N(c2cccc(F)c2)CCN1C(=O)c1ccccc1F	0.483086	2.7779	3.20902	0.880833	-1.29491	373.403	3	1	3	FALSE	TRUE	-7.6	0.245447	0.119167	0.629491	1	0.4625
1665	CC1C(=O)CC(C(C)(C)O)CCN1C(=O)C1CCC=C1COOc1ccc(F)cc1F	0.413115	3.5787	4.34964	0.418325	0.620528	437.483	3	1	5	TRUE	TRUE	-7	0.372183	0.581675	0.437947	0	0.5
1666	CC1C(=O)NC(Cc2cccc(F)c2)CCN1CCc1ccccc1F	0.36207	3.329	3.10542	0.889224	-0.585295	358.432	3	1	2	TRUE	TRUE	-6.3	0.233935	0.110776	0.55853	0	0.54375
1667	CC1C(=O)CC=C(C(C)(C)O)CCN1C(=O)Nc1ccc(F)c(C#N)c1F	0.499968	3.11908	3.62951	0.774636	-0.759961	377.391	2	2	4	FALSE	TRUE	-7.5	0.292168	0.225364	0.575996	1	0.46875
1668	CC1C(=O)CC(C(C)(C)O)=CN1C(=O)Nc1ccc(F)cc1F	0.361948	2.8148	3.4804	0.878716	-0.805027	324.327	2	2	3	TRUE	TRUE	-6.7	0.275599	0.121284	0.580503	0	0.51875
1669	CC1C(=O)CC(C(C)(C)O)CCN1C(=O)C1(C)C=CC1c1ccc(F)cc1F	0.332023	3.5916	4.3997	0.801435	0.459009	391.458	3	1	3	TRUE	TRUE	-8.1	0.377744	0.198565	0.454099	0	0.43125
1670	CC1C(=O)CC(C(C)(C)O)CCN1C(=O)C1=CC(C2=CC=CCCC(N)C=C2F)C1	0.493813	3.3569	5.22975	0.738998	0.867861	416.537	3	2	4	FALSE	TRUE	-8	0.469973	0.261002	0.413214	1	0.4375
1671	COc1ccc(C2(O)CC(C(C)(C)O)CC(=O)C2C)c(F)c1OF	0.365452	2.6713	4.34191	0.878211	1.03696	344.354	2	2	5	TRUE	TRUE	-6.1	0.371323	0.121789	0.396304	0	0.55625
1672	CC1C(=O)CC(C(C)(C)O)CCN1C(=O)C1CC=CC1C1=CC=CC=C(F)C=C1F	0.492921	4.3488	4.8379	0.694921	0.748156	417.496	3	1	3	FALSE	TRUE	-8.1	0.426433	0.305079	0.425184	1	0.43125
1673	C#CC(c1ccccc1F)N1CC(C(C)(C)O)NC(=O)C1C	0.356284	1.4598	4.14511	0.831406	-0.134392	304.365	2	2	3	TRUE	TRUE	-7.2	0.349457	0.168594	0.513439	0	0.4875
1674	CC1C(=O)NC(C(C)(C)CO)CN1C(=O)c1ccccc1F	0.368833	1.1733	3.46393	0.880586	-0.573978	308.353	2	2	3	TRUE	TRUE	-6.3	0.27377	0.119414	0.557398	0	0.54375
1675	CC1C(=O)N(O)CC(C(C)(C)O)CN1C(=O)c1cccc(F)c1F	0.364221	1.414	3.7071	0.796643	-0.454041	342.342	2	2	4	TRUE	TRUE	-7	0.300788	0.203357	0.545404	0	0.5
1676	CC1C(=O)CC(C(C)(C)O)CN1C(=O)c1ccc(F)cc1F	0.33035	2.1554	3.4474	0.910338	-0.446046	311.328	2	1	3	TRUE	TRUE	-7.5	0.271934	0.089662	0.544605	0	0.46875
1677	Cc1cccc(CO)c1NC(=O)C(O)c1cc(F)c(Br)c(OF)c1	0.381326	3.32432	3.25854	0.717297	-0.606324	402.191	2	3	4	TRUE	TRUE	-6.6	0.250949	0.282703	0.560632	0	0.525
1678	CC1C(=O)CC(C(C)(C)O)CCN1C(=O)Nc1ccc(N)c(F)c1F	0.349863	2.5194	3.63904	0.710491	-0.350584	355.385	2	3	4	TRUE	TRUE	-7.9	0.293227	0.289509	0.535058	0	0.44375
1679	CC(O)OC1CC(C)N(C(=O)C2=CC(c3ccc(F)cc3F)C2)CCN1C(C)(C)O	0.513409	2.7107	4.51772	0.711462	-0.269668	424.488	3	2	5	FALSE	TRUE	-7.6	0.390858	0.288538	0.526967	1	0.4625
1680	CC1N(C(=O)Nc2ccc(F)c(C#N)c2F)CCC(C(C)(C)O)CC1(N)O	0.38659	1.88708	4.1157	0.5819	-0.730898	382.411	2	4	5	TRUE	TRUE	-7.7	0.346189	0.4181	0.57309	0	0.45625
1681	CC1C(=O)NC(C(C)(C)O)CN1C(=O)C1=CC=C1F	0.394172	0.2662	4.30191	0.754821	0.403545	268.288	2	2	3	TRUE	TRUE	-6	0.366879	0.245179	0.459645	0	0.5625
1682	CC1C(=O)NC(Cc2cccc(F)c2)CCN1CC(=O)c1ccccc1F	0.344514	2.9692	3.11895	0.821302	-0.724577	372.415	3	1	3	TRUE	TRUE	-7.4	0.235439	0.178698	0.572458	0	0.475
1683	CC1C(=O)NC(CC(C)(C)O)CCN1C(=O)Nc1ccc(F)c(C#N)c1F	0.363311	2.10838	3.69673	0.746726	-0.840186	380.395	2	3	4	TRUE	TRUE	-7.5	0.299636	0.253274	0.584019	0	0.46875
1684	CC1C(=O)NC(Cc2ccccc2)CCCN1C(=O)c1ccccc1F	0.447537	3.1777	2.85254	0.920338	-0.535075	354.425	3	1	2	FALSE	TRUE	-8.1	0.205838	0.0796624	0.553508	1	0.43125
1685	CC1C(=O)NC(Cc2cncc(F)c2)CCN1C(=O)c1ccccc1F	0.342261	2.3217	3.24039	0.914915	-0.805567	359.376	3	1	3	TRUE	TRUE	-7.1	0.248932	0.0850847	0.580557	0	0.49375
1686	CC(C)C1CC(=O)C(C)N(C(=O)Nc2ccc(F)cc2F)CCC1=O	0.469059	3.3914	3.34757	0.887129	-0.784489	352.381	2	1	3	FALSE	TRUE	-7.9	0.260841	0.112871	0.578449	1	0.44375
1687	CC1(CC=Cc2ccc(Br)cc2CCO)CN1	0.536705	2.7491	3.40856	0.820458	1.02721	296.208	2	2	2	FALSE	TRUE	-4.8	0.267617	0.179542	0.397279	1	0.637499
1688	CCC1C(=O)CC(C(C)(C)O)CCN1C(=O)Nc1ccc(F)cc1F	0.357308	3.3273	3.35402	0.874735	-0.768322	354.397	2	2	3	TRUE	TRUE	-6.8	0.261558	0.125265	0.576832	0	0.5125
1689	CC1C(=O)CC(C(C)(C)O)CN1CCOC(=O)c1cccc(F)c1F	0.364568	2.172	3.59094	0.820277	-0.281233	355.381	2	1	5	TRUE	TRUE	-6.7	0.287882	0.179723	0.528123	0	0.51875
1690	CC1C(=O)CC(C(C)(C)O)CCN1C(=O)C1=CC(c2ccc(F)cc2F)C12CNC2	0.338482	2.5451	4.77543	0.791718	0.333989	418.484	4	2	4	TRUE	TRUE	-8.2	0.419492	0.208282	0.466601	0	0.425
1691	CC1C(=O)N=CCC(Cc2ccccc2)CN1C(=O)c1ccccc1F	0.474929	3.5164	3.31389	0.848618	-0.660253	352.409	3	0	2	FALSE	TRUE	-7.8	0.257099	0.151382	0.566025	1	0.45
1692	CC1(CC=Cc2ccccoc(Br)cc2)CCOC(=O)NC1	0.505938	4.706	4.09915	0.84329	0.344944	366.255	2	1	3	FALSE	TRUE	-6.6	0.34435	0.15671	0.465506	1	0.525
1693	Cc1cccc(CO)c1NC(=O)c1ccc(F)c(F)c1	0.33897	3.01782	1.85593	0.905658	-1.64592	277.27	2	2	2	TRUE	TRUE	-6.9	0.0951031	0.0943423	0.664592	0	0.50625
1694	CCCCC1C(=O)NC(Cc2ccccc2)CN1C(=O)c1ccccc1F	0.327049	3.5678	3.02662	0.847437	-0.241026	368.452	3	1	2	TRUE	TRUE	-7.6	0.22518	0.152563	0.524103	0	0.4625
1695	CC1(CC=Cc2ccc(Br)cc2)CCNC(=O)NC1	0.377325	3.5616	3.4518	0.877273	0.726209	323.234	2	2	1	TRUE	TRUE	-5.3	0.272422	0.122727	0.427379	0	0.60625
1696	CC1=CNC=CC(CO)=C1NC(=O)c1cc(F)c(Br)c(OF)c1	0.374481	2.8484	3.62581	0.743426	-0.35537	387.18	2	3	4	TRUE	TRUE	-6.8	0.291757	0.256574	0.535537	0	0.5125
1697	CC1(CC=Cc2ccc(Br)cc2)CNC(=O)OCCCOC1	0.513734	4.0052	3.82315	0.877276	0.277665	368.271	2	1	3	FALSE	TRUE	-6	0.313683	0.122724	0.472233	1	0.5625
1698	CC1CC(C(=O)N2CCC(C(C)(C)O)CC(=O)C2C)C=CC1c1ccc(F)cc1F	0.368953	4.2277	4.52726	0.74635	0.441464	419.512	3	1	3	TRUE	TRUE	-7.1	0.391918	0.25365	0.455854	0	0.49375
1699	CC1C(=O)NC(C(C)(C)O)CN1C(CO)c1ccccc1F	0.407455	0.8189	3.82605	0.769733	-0.0791156	310.369	2	3	4	TRUE	TRUE	-5.4	0.314006	0.230267	0.507912	0	0.6
1700	COC(C(=O)N1CCC(C(C)(C)O)CC(=O)C1C)c1ccc(F)c(F)c1F	0.384971	2.7585	3.98492	0.807175	-0.0156125	387.398	2	1	4	TRUE	TRUE	-6.1	0.331658	0.192825	0.501561	0	0.55625
1701	Cc1cccc(CO)c1NC(=O)C1=CC(N)NCC=C(Br)C=C1	0.54417	2.07522	4.07025	0.648751	-0.230501	378.27	2	4	4	FALSE	TRUE	-6.5	0.341139	0.351249	0.52305	1	0.53125
1702	CC1C(=O)NC(Cc2ccccc2F)CN1C(=O)c1ccccc1F	0.323284	2.5366	3.04558	0.930238	-0.59688	344.361	3	1	2	TRUE	TRUE	-7.5	0.227287	0.0697622	0.559688	0	0.46875
1703	CC(O)C1CCN(C(=O)C2CC=CC2c2ccc(F)cc2F)C(C)C(=O)CC1(C)C	0.487061	4.2277	4.44548	0.74635	0.208037	419.512	3	1	3	FALSE	TRUE	-8.1	0.382831	0.25365	0.479196	1	0.43125
1704	CC1C(=O)CC=C(C(C)(C)O)CCN1C(=O)Nc1ccc(N)c(C#N)c1F	0.526192	2.56218	3.72697	0.542797	-0.543962	374.416	2	3	5	FALSE	TRUE	-7.7	0.302996	0.457203	0.554396	1	0.45625
1705	CC1C(=O)CC(C(C)(C)O)CCN1C(=O)CCCc1cccc(OF)c1F	0.369948	3.3788	3.75904	0.817861	0.115636	383.435	2	1	4	TRUE	TRUE	-6.4	0.30656	0.182139	0.488436	0	0.5375
1706	CC1C(=O)CC(C(C)(C)O)CCN1C(=O)C1=CC=C(F)CC=C1F	0.333334	2.9904	4.35575	0.841337	0.669383	339.382	2	1	3	TRUE	TRUE	-7.7	0.372861	0.158663	0.433062	0	0.45625
1707	CCC1C(=O)CC(C(C)(C)O)CCN1C(=O)Nc1ccc(N)c(C#N)c1F	0.370913	2.64208	3.77341	0.700701	-0.639343	376.432	2	3	5	TRUE	TRUE	-7.4	0.308157	0.299299	0.563934	0	0.475
1708	CC1CCN(CC=O)CC(C(C)(C)O)CCN1C(=O)Nc1ccc(F)cc1F	0.507132	2.869	3.8319	0.766658	-0.956772	397.466	2	2	4	FALSE	TRUE	-7.5	0.314656	0.233342	0.595677	1	0.46875
1709	CC1C(=O)CC(C(C)(C)O)CCN1C(=O)Nc1ccc(F)cocc(F)c1F	0.532948	3.7937	4.35878	0.7913	-0.362419	400.397	2	2	4	FALSE	TRUE	-6.4	0.373197	0.2087	0.536242	1	0.5375
1710	CC1C(=O)NC(=CCc2ccccc2)CN1C(CO)c1ccccc1F	0.366594	2.806	3.58882	0.868154	-0.154177	354.425	3	2	3	TRUE	TRUE	-6.3	0.287646	0.131846	0.515418	0	0.54375
1711	CC1C(=O)CC(C#CC(C)(C)O)CCN1C(=O)Nc1ccc(F)c(F)c1F	0.397155	3.0797	3.85335	0.579377	-1.17424	382.382	2	2	3	TRUE	TRUE	-7.4	0.317039	0.420623	0.617424	0	0.475
1712	CC1C(=NC(C)(C)O)CCN1C(=O)Nc1ccc(F)c(F)c1F	0.341682	2.8994	3.4767	0.819562	-1.42399	329.322	2	2	3	TRUE	TRUE	-8.1	0.275188	0.180438	0.642399	0	0.43125
1713	COc1cccc(CO)c1NC(=O)c1ccc(Br)c(F)c1	0.358826	3.3414	2.06208	0.885548	-1.10574	354.175	2	2	3	TRUE	TRUE	-6.1	0.118009	0.114452	0.610574	0	0.55625
1714	CC1(CC=Cc2ccc(Br)cc2)COC1=N	0.368048	3.86617	3.42076	0.895436	0.784494	280.165	2	1	2	TRUE	TRUE	-5.5	0.268973	0.104564	0.421551	0	0.59375
1715	CC1C(=O)CC(C(C)(C)C(C)O)CCN1C(=O)C1=CC(c2ccc(F)cc2F)C=C1	0.336281	4.1478	4.48919	0.800864	-0.108942	417.496	3	1	3	TRUE	TRUE	-8.3	0.387688	0.199136	0.510894	0	0.41875
1716	CC1(CC=CCOCc2ccc(Br)cc2)CNC(=O)OC1	0.400621	3.6581	3.47165	0.626579	0.686997	354.244	2	1	3	TRUE	TRUE	-5.8	0.274628	0.373421	0.4313	0	0.575
1717	CC1C(=O)N=C=NC(Cc2cccc(F)c2)CCN1C(=O)c1ccccc1F	0.491613	3.511	4.19714	0.814312	-0.878624	383.398	3	0	3	FALSE	TRUE	-8	0.355238	0.185688	0.587862	1	0.4375
1718	COc1ccc(C(=O)N2CCC(Cc3cccc(F)c3)NC(=O)C2C)c(F)c1	0.335742	2.9353	3.09498	0.876279	-0.686964	388.414	3	1	3	TRUE	TRUE	-7.4	0.232776	0.123721	0.568696	0	0.475
1719	CC1C(=O)CC(C(C)(C)O)CCN1C(=O)N1CCC(c2ccc(F)cc2F)C1	0.346617	3.3146	3.77315	0.837211	-0.304042	394.462	3	1	3	TRUE	TRUE	-7.4	0.308127	0.162789	0.530404	0	0.475
1720	CC1C(=O)CC(O)(C(C)(C)C)CCN1C(=O)Nc1ccc(N)c(C#N)c1F	0.384123	2.64208	3.95194	0.65102	-0.681374	376.432	2	3	5	TRUE	TRUE	-7.3	0.327993	0.34898	0.568137	0	0.48125
1721	CC1C(=O)CC(C(C)(C)O)CCN1C(=O)N1CCC1c1ccc(F)cc1F	0.326475	3.2721	3.86034	0.856656	0.0708513	380.435	3	1	3	TRUE	TRUE	-7.9	0.317815	0.143344	0.492915	0	0.44375
1722	CC(C(=O)N1CCC(C(C)(C)O)CC(=O)C1C)C1=CC(c2ccc(F)cc2F)C1	0.346222	3.9817	4.30337	0.771164	0.223223	405.485	3	1	3	TRUE	TRUE	-7.8	0.367042	0.228836	0.477678	0	0.45
1723	C=CC(CC(C)O)C1CCN(C(=O)Nc2ccc(F)cc2F)C(C)C(=O)C1	0.388295	3.7394	4.05728	0.764833	-0.49452	380.435	2	2	3	TRUE	TRUE	-6.5	0.339698	0.235167	0.549452	0	0.53125
1724	CC1C(=O)CC(C(C)(C)O)CCN1C(=O)Nc1ccc(N)c(C#CC#N)c1F	0.403425	2.25538	4.10076	0.531944	-0.301377	386.427	2	3	5	TRUE	TRUE	-7.1	0.344529	0.468056	0.530138	0	0.49375
1725	CC1COC(=O)CC(C(C)(C)O)CCN1C(=O)C1C=CC(c2ccc(F)cc2F)=CCC1	0.490157	4.2556	4.58079	0.70364	0.568753	447.522	3	1	4	FALSE	TRUE	-8.1	0.397865	0.29636	0.443125	1	0.43125
1726	CC1CCC(O)CCN(C(=O)N2CC=CC2c2ccc(F)cc2F)C(C)C(=O)C1	0.487479	3.8283	4.54269	0.721411	-0.0263073	406.473	3	1	3	FALSE	TRUE	-8.4	0.393632	0.278589	0.502631	1	0.4125
1727	CC1CC(C(=O)N2CCC(C(C)(C)O)CC(=O)C2C)CCC=C1c1ccc(F)cc1F	0.341615	4.7515	4.20164	0.748358	0.285769	433.539	3	1	3	TRUE	TRUE	-8	0.355738	0.251642	0.471423	0	0.4375
1728	CC1C=CC=CC=C(C=CCC2(C)CCOC(=O)NC2)C=C1	0.514604	4.3136	5.07246	0.842823	1.57445	299.414	2	1	2	FALSE	TRUE	-6.2	0.452496	0.157177	0.342555	1	0.55
1729	CC1C(=O)N=C(Cc2ccccc2)[N+]1([O-])c1ccccc1F	0.526944	3.2007	3.70094	0.645166	-0.149213	298.317	3	0	2	FALSE	TRUE	-6.9	0.300105	0.354834	0.514921	1	0.50625
1730	CC1C(=O)CC(C(C)(C)O)C(C)C1C(=O)C1=CC(c2ccc(F)cc2F)C=C1	0.3639	4.362	4.65048	0.833743	0.433175	388.454	3	1	3	TRUE	TRUE	-6.9	0.405609	0.166257	0.456682	0	0.50625
1731	COCC(C)(O)C1CN(C(=O)c2ccccc2F)C(C)C(=O)N1	0.37403	0.5522	3.711	0.847812	-0.523015	324.352	2	2	4	TRUE	TRUE	-6.4	0.301222	0.152188	0.552302	0	0.5375
1732	CCCCC(C)(O)C1CCN(C(=O)C2=CC(c3ccc(F)cc3F)C2)C(C)C(=O)C1	0.357784	4.5159	4.17524	0.737826	0.167417	419.512	3	1	3	TRUE	TRUE	-7.5	0.352804	0.262174	0.483258	0	0.46875
1733	N#CC1C(=O)NC(=CCc2ccccc2)CN1C(=O)c1ccoccccc1F	0.487922	3.13388	4.08621	0.870975	-0.560192	391.402	3	1	4	FALSE	TRUE	-7.6	0.342912	0.129025	0.556019	1	0.4625
1734	CC1C(=O)CC(C(C)(C)O)CCN1C(=O)c1cccccc#ccc1F	0.492197	3.13118	4.73906	0.884671	0.104055	357.425	2	1	3	FALSE	TRUE	-7.4	0.415452	0.115329	0.489595	1	0.475
1735	C[N+]1([O-])NC(=CCc2ccccc2)CN1C(=O)c1ccccc1F	0.510539	2.7721	3.58581	0.696558	-0.392713	327.359	3	1	3	FALSE	TRUE	-7.3	0.287312	0.303442	0.539271	1	0.48125
1736	CC1C(=O)CC(C(C)(C)O)CCN1C(=O)CCCC1=CC(c2ccc(F)cc2F)O1	0.365378	4.0574	4.08665	0.752405	0.329102	421.484	3	1	4	TRUE	TRUE	-7	0.342961	0.247595	0.46709	0	0.5
1737	CC1C(=O)N=C(Nc2ccccc2)CN1C(=O)c1ccccc1F	0.349586	2.7072	2.91773	0.92331	-1.19834	325.343	3	1	3	TRUE	TRUE	-6.8	0.213081	0.0766897	0.619834	0	0.5125
1738	CC1C(=O)CNC(Cc2cccc(F)c2)CCN1C(=O)c1ccccc1F	0.468521	2.9692	3.20594	0.901278	-0.858192	372.415	3	1	3	FALSE	TRUE	-7.8	0.245104	0.0987223	0.585819	1	0.45
1739	CC1C(=O)N(CCc2ccccc2)CN1C(=O)c1ccccc1F	0.358989	2.6988	2.61498	0.866645	-1.06378	326.371	3	0	2	TRUE	TRUE	-6.5	0.179443	0.133355	0.606378	0	0.53125
1740	CC1C(=O)CC(CC(C)(C)O)CCN1C(=O)C1C=CC(c2ccc(F)cc2F)=CCC1	0.369314	4.6716	4.22352	0.753693	0.380299	431.523	3	1	3	TRUE	TRUE	-6.9	0.358168	0.246307	0.46197	0	0.50625
1741	CC1C(=O)CC(C(C)(C)O)CCN1C(=O)N1CC=CC1C1=CC=C(F)C(F)C=C1F	0.359076	3.7722	5.08666	0.686803	0.662395	424.463	3	1	3	TRUE	TRUE	-8	0.454073	0.313197	0.433761	0	0.4375
1742	CC1C(=O)CC(C(C)(C)O)CCN1C(=O)OONc1cccc(OF)c1F	0.391117	2.9246	4.31399	0.591212	0.204385	388.367	2	2	7	TRUE	TRUE	-7.1	0.368221	0.408788	0.479562	0	0.49375
1743	CC1(C)CC(=O)NC(Cc2cccc(F)c2)CCN1C(=O)c1ccccc1F	0.468072	3.7069	3.02039	0.874397	-0.764144	386.442	3	1	2	FALSE	TRUE	-7.8	0.224488	0.125603	0.576414	1	0.45
1744	C#CC1C(=O)CC(C(C)(C)O)CCN1C(=O)C1=C(Cc2ccc(F)cc2F)C=C1	0.362291	2.9541	4.27163	0.792404	-0.024296	399.437	3	1	3	TRUE	TRUE	-7.2	0.363514	0.207596	0.50243	0	0.4875
1745	CC1C(=O)CC(C(C)(C)O)CCN1C(=O)C1=CC(c2ccc(F)cc2)CCCO1	0.330613	3.5707	3.94151	0.837916	0.246271	403.494	3	1	4	TRUE	TRUE	-7.8	0.326835	0.162084	0.475373	0	0.45
1746	CC1(CC=Cc2ccc(C#N)cc2)CCOC(=O)NC1	0.351649	3.09778	3.44842	0.917591	0.24165	270.332	2	1	3	TRUE	TRUE	-6.3	0.272046	0.0824094	0.475835	0	0.54375
1747	CC1C(=NO)CC(C(C)(C)O)CCN1C(=O)Nc1ccc(F)c(F)c1F	0.402849	3.3374	3.72021	0.422267	-0.899626	373.375	2	3	4	TRUE	TRUE	-7.8	0.302246	0.577733	0.589963	0	0.45
1748	NCOc1cccc(CO)c1NC(=O)c1ccc(Br)c(F)c1	0.395083	2.6278	2.37224	0.707841	-0.58448	369.19	2	3	4	TRUE	TRUE	-5.6	0.152471	0.292159	0.558448	0	0.5875
1749	CC1C(=O)N(CC(O)C(C)(C)O)CCN1C(=O)Nc1ccc(F)cc1F	0.377854	1.1612	3.35009	0.740566	-1.05671	371.384	2	3	4	TRUE	TRUE	-6.9	0.261121	0.259434	0.605671	0	0.50625
1750	CC1C(=O)CC(C(C)(C)O)CC1NC(=O)C1=CC(c2ccc(F)cc2F)C=C1	0.351702	3.4155	4.42054	0.829369	0.325259	389.442	3	2	3	TRUE	TRUE	-7.3	0.38006	0.170631	0.467474	0	0.48125
1751	CC(C)(O)C1CCN(C(=O)Nc2ccc(F)c(F)c2F)C(C)(C)C1	0.360817	3.8973	3.24282	0.799747	-0.762661	344.377	2	2	2	TRUE	TRUE	-7	0.249203	0.200253	0.576266	0	0.5
1752	CC1C(=O)CC(C(C)(C)O)CCCC1C(=O)C1=CC(c2ccc(F)cc2F)C1	0.499912	4.7301	4.19704	0.808614	0.47232	390.47	3	1	3	FALSE	TRUE	-7	0.355227	0.191386	0.452768	1	0.5
1753	CC1C(=O)CC(C(C)(C)O)CCN1C(=O)C1=CC(c2ccc(Cl)cc2F)C1	0.330123	3.8599	3.97678	0.847839	0.0330314	393.886	3	1	3	TRUE	TRUE	-7.9	0.330753	0.152161	0.496697	0	0.44375
1754	CC1C(=O)NC(c2ccccc2F)C(C)(C)OC1=O	0.368574	1.9545	3.51522	0.623488	0.384641	265.284	2	1	3	TRUE	TRUE	-7.2	0.279469	0.376512	0.461536	0	0.4875
1755	CC1C(=O)CC(C(N)=O)CCN1C(=O)Nc1ccc(F)cc1F	0.341568	1.6516	3.15339	0.865742	-1.48705	325.315	2	2	3	TRUE	TRUE	-7.7	0.239265	0.134258	0.648705	0	0.45625
1756	CC1(CC=Cc2ccc(Br)cc2)CCCOC(=O)NC1	0.475836	4.3787	3.34289	0.888251	0.599698	338.245	2	1	2	FALSE	TRUE	-6.9	0.260322	0.111749	0.44003	1	0.50625
1757	CC1C(=O)CC(C(C)(C)O)CCCC1C(=O)C1=C(Cc2ccc(F)cc2F)C=C1	0.516822	4.7253	4.17576	0.775016	0.350901	402.481	3	1	3	FALSE	TRUE	-6.6	0.352862	0.224984	0.46491	1	0.525
1758	Cc1cccc(CO)c1N(C)C(=O)c1ccc(Br)c(F)c1	0.381054	3.66552	2.28633	0.9159	-1.40351	352.203	2	1	2	TRUE	TRUE	-5.4	0.142925	0.0840999	0.640351	0	0.6
1759	Cc1cccc(COCCO)c1NC(=O)c1ccc(Br)c(F)c1	0.387974	3.65782	2.14888	0.750217	-1.50881	382.229	2	2	3	TRUE	TRUE	-6	0.127654	0.249783	0.650881	0	0.5625
1760	CC1C(=O)CC(C(C)(C)C)CCN1C(=O)C1CC=CC1c1ccc(F)cc1F	0.371411	4.8668	4.05857	0.677152	-0.3094	389.486	3	0	2	TRUE	TRUE	-7.5	0.339841	0.322848	0.53094	0	0.46875
1761	CC(O)CCCC1CN(C(=O)c2ccccc2F)C(C)C(=O)N1	0.346076	1.7059	3.43934	0.866856	0.00400144	322.38	2	2	3	TRUE	TRUE	-6.9	0.271038	0.133144	0.4996	0	0.50625
1762	CC1C(=O)OC(OC(C)(C)O)CCN1C(=O)Nc1ccc(F)cc1F	0.381377	2.2052	3.6121	0.638876	-0.745298	358.341	2	2	5	TRUE	TRUE	-7.3	0.290234	0.361124	0.57453	0	0.48125
1763	N#CC1C(=O)NC(=CCc2ccccc2)CN1C(=O)Nc1ccccc1F	0.326756	2.80818	3.35872	0.87819	-0.909026	364.38	3	2	3	TRUE	TRUE	-8	0.26208	0.12181	0.590903	0	0.4375
1764	Cc1cccc(CO)c1NCCc1ccc(Br)c(F)c1	0.370305	4.04352	2.14098	0.862297	-1.02656	338.22	2	2	2	TRUE	TRUE	-5.8	0.126775	0.137703	0.602656	0	0.575
1765	N#CC1C(=O)NC(=CCc2ccccc2)CN1C(=O)C1=CC=CC=CC=C1F	0.453462	2.86938	4.09101	0.882922	0.0504014	375.403	3	1	3	FALSE	TRUE	-8.5	0.343445	0.117078	0.49496	1	0.40625
1766	N#CC1CC(OO)(c2ccccc2F)C(=CCc2ccccc2)NC1=O	0.381834	3.29688	3.95183	0.653323	0.393164	352.365	3	2	4	TRUE	TRUE	-6.8	0.327981	0.346677	0.460684	0	0.5125
1767	CC1C(=O)CC(C(C)(C)O)C=C1C(=O)N1CC=CC1c1ccc(F)cc1F	0.361795	3.3267	4.36027	0.824825	0.159714	375.415	3	1	3	TRUE	TRUE	-7	0.373363	0.175175	0.484029	0	0.5
1768	C=C1=C=CC=C(C2=CCCC(C(=O)N3CCC(C(C)(C)O)CC(=O)C3C)C=C2)C1F	0.836017	4.1136	5.317	0	1.27549	412.525	3	1	3	FALSE	TRUE	99	0.479667	1	0.372451	1	1
1769	N#CC1C(=O)NC(=CCc2ccsc2)CN1C(=O)c1ccccc1F	0.37408	2.47798	3.69617	0.919224	-1.4446	355.394	3	1	4	TRUE	TRUE	-6.5	0.299575	0.0807761	0.64446	0	0.53125
1770	CC1C(=O)CC(C(C)(C)O)CCN1C(=O)N1CC=CC=CC1c1ccc(F)cc1F	0.306786	3.9944	4.2135	0.789993	0.445636	418.484	3	1	3	TRUE	TRUE	-9	0.357056	0.210007	0.455436	0	0.375
1771	CC1C(=O)NC(=CCc2ccccc2)CN1CCOc1ccccc1F	0.34828	3.1514	3.11687	0.866457	-0.50462	354.425	3	1	3	TRUE	TRUE	-6.9	0.235208	0.133543	0.550462	0	0.50625
1772	CC1(CO)N=C(Cc2ccccc2)CN1C(=O)c1ccccc1F	0.321345	2.6737	3.12358	0.939021	-0.649817	326.371	3	1	3	TRUE	TRUE	-7.6	0.235953	0.0609791	0.564982	0	0.4625
1773	CC(O)CCCCC#CC1CCN(C(=O)C2=CC(c3ccc(F)cc3F)C=C2)C(C)C(=O)C1	0.408481	4.6854	4.54377	0.500391	0.152452	455.545	3	1	3	TRUE	TRUE	-7.1	0.393752	0.499609	0.484755	0	0.49375
1774	CC(C)=NCC1CC(C(C)(C)O)CCN1C(=O)Nc1ccc(N)c(C#N)c1F	0.408331	3.14378	3.98488	0.541859	-0.685246	389.475	2	3	5	TRUE	TRUE	-7	0.331653	0.458141	0.568525	0	0.5
1775	CC1C(=O)NC(C(C)(C)O)CN1C(=O)CCc1ccccc1F	0.371232	1.2447	3.37787	0.876284	-0.419495	322.38	2	2	3	TRUE	TRUE	-6.1	0.264208	0.123716	0.541949	0	0.55625
1776	CC1C(=O)CCN(C(C)(C)O)CCN1C(=O)Nc1ccc(F)cc1F	0.508216	2.1904	3.23789	0.853009	-1.43114	355.385	2	2	4	FALSE	TRUE	-6.9	0.248655	0.146991	0.643114	1	0.50625
1777	CC1=C(NC(=O)c2ccc(Br)c(F)c2)C(CO)=CCCC=CC1	0.524121	4.2508	3.42011	0.770681	-0.0187881	380.257	2	2	2	FALSE	TRUE	-6.1	0.268901	0.229319	0.501879	1	0.55625
1778	Cc1cc(C(=O)Nc2c(C)cccc2CO)ccc1Br	0.310183	3.81054	1.90687	0.896717	-1.17237	334.213	2	2	2	TRUE	TRUE	-7.8	0.100764	0.103283	0.617237	0	0.45
1779	CC(C)C1=COCCN(C(=O)C2=C(Cc3ccc(F)cc3F)C=C2)C(C)C(=O)C1	0.511307	4.1201	4.38443	0.762558	-0.40658	401.453	3	0	3	FALSE	TRUE	-7.4	0.376048	0.237442	0.540658	1	0.475
1780	CC1C(=O)N=CC(c2ccccc2F)CN1C(=O)c1ccccc1F	0.344872	3.1903	3.40691	0.841528	-0.819501	342.345	3	0	2	TRUE	TRUE	-7.5	0.267434	0.158472	0.58195	0	0.46875
1781	N#CC1C(=O)NC(=CCc2ccccc2)CN1C(=O)NCCc1ccccc1F	0.366648	2.52838	3.41518	0.820028	-0.807115	392.434	3	2	3	TRUE	TRUE	-6.8	0.268354	0.179972	0.580711	0	0.5125
1782	CCC1CN(C(=O)Nc2ccc(OF)cc2F)C(C)C(=O)CC1C(C)C(C)(C)O	0.359892	4.3336	4.38533	0.754386	-0.287294	412.477	2	2	4	TRUE	TRUE	-7.7	0.376147	0.245614	0.528729	0	0.45625
1783	CCCC(COCN)C1CCN(C(=O)C2=CC(c3ccc(F)cc3F)C2)C(C)C(=O)C1	0.418605	3.9238	4.43569	0.62965	0.0936149	434.527	3	1	4	TRUE	TRUE	-6	0.381744	0.37035	0.490639	0	0.5625
1784	CC1CC(C(C)(C)O)CCN(C(=O)C2=CC(c3ccc(F)cc3F)C=C2)C(C)C1=O	0.461997	4.1478	4.37095	0.803983	0.178365	417.496	3	1	3	FALSE	TRUE	-8.7	0.37455	0.196017	0.482164	1	0.39375
1785	CCCCN1C(=O)CC(C(C)(C)O)CCN1C(=O)Nc1ccc(N)c(C#N)c1F	0.390277	2.83808	3.71153	0.650225	-0.621314	405.474	2	3	5	TRUE	TRUE	-6.9	0.301281	0.349775	0.562131	0	0.50625
1786	CC1C(=O)N=C(Cc2ccccc2)CN1S(=O)(=O)c1ccccc1F	0.347469	2.4288	2.97118	0.841002	-1.10516	360.41	3	0	3	TRUE	TRUE	-7.3	0.21902	0.158998	0.610516	0	0.48125
1787	CC1C(=O)CC(C(C)(C)O)CCN1C(=O)C1=CC(C2=CC=C(F)NC=C2F)C1	0.371372	3.0512	4.78729	0.72465	0.590581	392.446	3	2	4	TRUE	TRUE	-7.2	0.420809	0.27535	0.440942	0	0.4875
1788	CC1C(=O)CC(C(C)(C)O)CCN1C(=O)c1ccc(F)c(OF)c1F	0.36235	2.8088	3.88157	0.901265	-0.0504229	359.344	2	1	4	TRUE	TRUE	-6.4	0.320175	0.0987355	0.505042	0	0.5375
1789	CNC1=NC(=O)C(C)N(C(=O)c2ccccc2F)CC1c1ccccc1	0.320014	2.5983	3.375	0.902719	-0.851778	353.397	3	1	3	TRUE	TRUE	-8.1	0.263889	0.0972808	0.585178	0	0.43125
1790	CC1C(=O)C(C(C)(C)O)CCN1C(=O)N1CC=CC1c1ccc(F)cc1F	0.352524	3.0481	4.20491	0.804992	0.084426	378.419	3	1	3	TRUE	TRUE	-7.4	0.356102	0.195008	0.491557	0	0.475
1791	CC(OO)C1CCN(C(=O)C2CC=CC2c2ccc(F)cc2F)C(C)C(=O)C1	0.369843	3.6988	4.44892	0.481258	0.130548	393.43	3	1	4	TRUE	TRUE	-8.6	0.383213	0.518742	0.486945	0	0.4
1792	CC1C(=O)NC(C(C)(O)Cl)CN1C(=O)c1ccccc1F	0.39336	1.1021	3.68079	0.803281	-0.714379	314.744	2	2	3	TRUE	TRUE	-6	0.297866	0.196719	0.571438	0	0.5625
1793	CC1C(=O)NC(=CCC2=CC=C2)N1C(=O)c1ccccc1F	0.358727	2.5139	3.60675	0.931888	-0.220891	298.317	3	1	2	TRUE	TRUE	-6.3	0.289639	0.0681116	0.522089	0	0.54375
1794	CC1C(=O)NC(=CCc2ccccc2)CN1CCNc1ccccc1F	0.360722	3.1845	3.16234	0.838319	-0.668665	353.441	3	2	3	TRUE	TRUE	-6.7	0.24026	0.161681	0.566866	0	0.51875
1795	CC1(CC=Cc2ccc(Br)cc2)CCOC1(C)CC1CC1	0.418361	5.8378	3.80463	0.649028	0.715721	349.312	3	0	1	TRUE	TRUE	-5.2	0.311626	0.350972	0.428428	0	0.6125
1796	CC1C(=O)CC(C(C)(C)O)CCN1C(=O)N1CC=CCCC=CC=CC=C(F)C=C1F	0.512005	4.9756	4.96576	0.467946	0.886576	434.527	2	1	3	FALSE	TRUE	-8.6	0.44064	0.532054	0.411342	1	0.4
1797	CC1C(=O)CC(C(C)(C)O)NCC1C(=O)Nc1ccc(N)c(C#N)c1F	0.377029	1.17228	4.16071	0.597713	-0.357265	362.405	2	4	6	TRUE	TRUE	-7.8	0.351191	0.402287	0.535726	0	0.45
1798	CC1=C(NC(=O)c2cc(F)c(Br)c(OF)c2)C(NC=O)C=CC=C1	0.51815	3.0959	4.10872	0.748387	-0.112732	399.191	2	2	3	FALSE	TRUE	-6.9	0.345413	0.251613	0.511273	1	0.50625
1799	CC1C(=O)C(C)N(C(=O)C2CC=CC2c2ccc(F)cc2F)CCC1C(C)(C)O	0.351126	3.8376	4.40792	0.777747	0.117792	405.485	3	1	3	TRUE	TRUE	-7.7	0.378658	0.222253	0.488221	0	0.45625
1800	CC1C(=O)NC(C(C)(C)O)CN1C(=O)CCOSc1ccccc1F	0.429613	1.7259	3.83469	0.588929	-0.375035	370.446	2	2	5	TRUE	TRUE	-5.7	0.314966	0.411071	0.537503	0	0.58125
1801	Cc1cccc(CO)c1NC(=O)c1cc(F)c(Br)c(NF)c1	0.389391	3.93762	2.60175	0.71397	-1.30482	371.181	2	3	3	TRUE	TRUE	-6.3	0.177972	0.28603	0.630482	0	0.54375
1802	CC(C)(O)C1CCN(C(=O)Nc2ccc(N)c(C#N)c2F)C(C)(C)C(=O)C1	0.344793	2.64208	3.65962	0.685589	-0.473765	376.432	2	3	5	TRUE	TRUE	-8.3	0.295513	0.314411	0.547376	0	0.41875
1803	CC1C(=O)CC(C(C)(C)O)CCN1CCC(=O)C1=CC(c2ccc(F)cc2F)C1	0.366893	3.7782	4.11574	0.782674	0.140168	405.485	3	1	4	TRUE	TRUE	-6.9	0.346194	0.217326	0.485983	0	0.50625
1804	CC1C(=O)CC(C(N)=O)CCN1C(=O)C1CC=CC1c1ccc(F)cc1F	0.360125	2.306	4.02015	0.822317	-0.451217	376.403	3	1	3	TRUE	TRUE	-7.2	0.335572	0.177683	0.545122	0	0.4875
1805	CC1C(=O)NC(C(C)(C)O)CCC1C(=O)c1ccccc1F	0.341663	2.3102	3.71824	0.842208	0.306755	307.365	2	2	3	TRUE	TRUE	-7.2	0.302026	0.157792	0.469324	0	0.4875
1806	CC(O)C(C)C1CCN(C(=O)C2CC=CC2c2ccc(F)cc2F)C(C)C(=O)C1	0.342248	3.8376	4.44802	0.77473	0.0639993	405.485	3	1	3	TRUE	TRUE	-8.1	0.383114	0.22527	0.4936	0	0.43125
1807	CC1CC(C)(CC=Cc2ccc(Br)cc2)CNC1=O	0.376791	4.0147	3.64705	0.894794	0.805341	322.246	2	1	1	TRUE	TRUE	-5.3	0.294117	0.105206	0.419466	0	0.60625
1808	CC1=NC(=O)NC(Cc2cccc(F)c2)CCN1C(=O)c1ccccc1F	0.483332	3.55	3.09364	0.896937	-1.03887	371.387	3	1	2	FALSE	TRUE	-7.3	0.232627	0.103063	0.603887	1	0.48125
1809	CCCCC1C(=O)CC(C(C)(C)O)CCN1C(=O)Nc1ccc(F)c(F)c1F	0.362844	4.2466	3.53526	0.726404	-0.596192	400.441	2	2	3	TRUE	TRUE	-7.4	0.281696	0.273596	0.559619	0	0.475
1810	Cc1cc(=O)[nH]c(CO)c1NC(=O)c1cc(F)c(Br)c(OF)c1	0.371712	2.59282	3.04781	0.749965	-0.869164	389.152	2	3	4	TRUE	TRUE	-6.8	0.227535	0.250035	0.586916	0	0.5125
1811	CC1C(=O)CC(Nc2ccc(F)c(F)c2F)C(C)(C)OC1=O	0.404635	2.8151	3.79046	0.517887	-0.0277739	315.291	2	1	4	TRUE	TRUE	-6.8	0.310052	0.482113	0.502777	0	0.5125
1812	CC1C(=O)CC(CC(C)(C)O)CCN1C(=O)Nc1ccc(F)c(F)c1F	0.37314	3.4664	3.55335	0.798583	-0.893558	372.387	2	2	3	TRUE	TRUE	-6.8	0.283706	0.201417	0.589356	0	0.5125
1813	CC1C(=O)CC(C(C)(C)O)CCN1C(=O)Nc1ccc(OO)c(C#N)c1F	0.388438	2.52158	3.90302	0.547739	-0.192456	379.388	2	3	6	TRUE	TRUE	-7.4	0.322558	0.452261	0.519246	0	0.475
1814	CC1C(=O)N=C(Cc2ccccc2)CN1C(C)c1ccccc1F	0.368823	3.8011	3.32135	0.856743	-0.680746	324.399	3	0	2	TRUE	TRUE	-6.4	0.257928	0.143257	0.568075	0	0.5375
1815	Cc1cccc(CO)c1NC(=O)Nc1cc(F)c(Br)c(OF)c1	0.37527	4.29622	2.63212	0.733009	-1.41051	387.18	2	3	3	TRUE	TRUE	-6.8	0.181346	0.266991	0.641051	0	0.5125
1816	N#CCCC1C(=O)NC(=CCc2ccccc2)CN1C(=O)c1ccccc1F	0.371441	3.19668	3.33591	0.869662	-0.602002	377.419	3	1	3	TRUE	TRUE	-6.2	0.259546	0.130338	0.5602	0	0.55
1817	CC1(CC=Cc2ccc(Br)cc2)CCOC(=O)CCNC1	0.508434	3.7853	3.77608	0.841636	0.952818	352.272	2	1	3	FALSE	TRUE	-6	0.308453	0.158364	0.404718	1	0.5625
1818	CC1C(=O)CC(C(C)(C)O)CCNC1C(=O)C1=C(Cc2ccc(F)cc2F)C=C1	0.505913	3.2871	4.33715	0.791917	0.562357	403.469	3	2	4	FALSE	TRUE	-6.9	0.370794	0.208083	0.443764	1	0.50625
1819	CC1(CC=Cc2ccc(Br)cc2)CCOCC(=O)NC1	0.484002	3.3952	3.39553	0.917429	0.357247	338.245	2	1	2	FALSE	TRUE	-6.6	0.26617	0.0825711	0.464275	1	0.525
1820	CC1C(COONCOOC(C)(C)O)CCN1C(=O)C1=C(Cc2ccc(F)cc2F)C=C1	0.456017	2.6976	4.64388	0.230028	0.014774	454.47	3	2	7	TRUE	TRUE	-6.9	0.404876	0.769972	0.498523	0	0.50625
1821	C=C1N=C(Cc2ccccc2)CN(C(=O)c2ccccc2F)C(C)=CCO1	0.479877	4.3568	3.40966	0.812165	-0.535656	364.42	3	0	3	FALSE	TRUE	-7.8	0.26774	0.187835	0.553566	1	0.45
1822	CC1C(=O)CC(CCO)CCN1C(=O)C1C=CC(c2ccc(F)cc2F)=CCC1	0.323476	3.893	4.07691	0.829803	0.414912	403.469	3	1	3	TRUE	TRUE	-8.1	0.341879	0.170197	0.458509	0	0.43125
1823	CC1=C(NC(=O)c2cc(F)c(Br)c(OF)c2)C(CO)=CC=CN1	0.368768	2.8484	3.46981	0.743426	-0.12882	387.18	2	3	4	TRUE	TRUE	-6.8	0.274423	0.256574	0.512882	0	0.5125
1824	Cc1cccc(CO)c1OC(=O)c1cc(F)c(Br)c(OF)c1	0.392542	3.87142	2.69879	0.653191	-0.434784	373.149	2	1	4	TRUE	TRUE	-6.1	0.188754	0.346809	0.543478	0	0.55625
1825	CC1C(=O)CC(C(C)(C)O)CCN1C(=O)C=CC1C=CC(c2ccc(F)cc2F)=CCC1	0.479813	4.8377	4.33287	0.67793	0.711998	443.534	3	1	3	FALSE	TRUE	-8.4	0.370319	0.32207	0.4288	1	0.4125
1826	CC1C(=O)C(C(C)(C)O)CCN1C(=O)Nc1ccc(N)c(C#N)c1F	0.378429	1.86188	3.8533	0.704823	-0.742952	348.378	2	3	5	TRUE	TRUE	-7.2	0.317034	0.295177	0.574295	0	0.4875
1827	CC1C(=O)CC(C(C)(C)O)CCN1C(=O)C1C=CC(C2=CC=C2F)=CCC1	0.316546	3.6395	4.66898	0.821684	1.2641	373.468	3	1	3	TRUE	TRUE	-8.3	0.407664	0.178316	0.37359	0	0.41875
1828	Cc1cc(C2C=C(C(=O)N3CCC(C(C)(C)O)CC(=O)C3C)C2)c(F)cc1F	0.313196	3.65402	4.0724	0.855678	0.120814	391.458	3	1	3	TRUE	TRUE	-8.5	0.341378	0.144322	0.487919	0	0.40625
1829	CC1C(=O)CC(C(C)(C)O)CCN1C(=O)C1CC=CC=CC1c1ccc(F)cc1F	0.335041	4.1478	4.26936	0.803983	0.452417	417.496	3	1	3	TRUE	TRUE	-7.9	0.363262	0.196017	0.454758	0	0.44375
1830	CC1C(=O)NC(=CC2C=CC=C2)CN1C(=O)c1ccccc1F	0.324717	2.4123	3.6409	0.911523	-0.598594	312.344	3	1	2	TRUE	TRUE	-7.9	0.293433	0.0884768	0.559859	0	0.44375
1831	Cc1cc(C(=O)CNc2c(C)cccc2CO)ccc1Br	0.363204	3.85304	2.20168	0.807214	-0.848712	348.24	2	2	3	TRUE	TRUE	-6.3	0.13352	0.192786	0.584871	0	0.54375
1832	CC1C(=O)CC(C(C)(C)O)CCN1C(=O)N1C(F)=C(C#N)C1N	0.356444	0.85198	4.52507	0.694787	0.14276	324.356	2	2	5	TRUE	TRUE	-8	0.391674	0.305213	0.485724	0	0.4375
1833	CC1C(=O)NN=C(Cc2ccccc2)CN1C(=O)c1ccccc1F	0.313935	2.3849	2.95131	0.933225	-1.01458	339.37	3	1	3	TRUE	TRUE	-8	0.216812	0.066775	0.601458	0	0.4375
1834	CC1C(=O)CC(C)(C(C)(C)C)CCN1C(=O)c1cccc(OF)c1F	0.387368	4.335	3.96829	0.794718	-0.264868	353.409	2	0	3	TRUE	TRUE	-6.2	0.32981	0.205282	0.526487	0	0.55
1835	CC(O)C(O)C1CCN(C(=O)Nc2ccc(F)c(F)c2F)C(C)C(=O)C1	0.413824	2.0471	3.92098	0.706676	-0.726411	374.359	2	3	4	TRUE	TRUE	-5.9	0.324553	0.293324	0.572641	0	0.56875
1836	CC(O)C1CNC(=O)C(C)N(C(=O)c2ccccc2F)C1	0.376247	0.7832	3.47788	0.84679	-0.551998	294.326	2	2	3	TRUE	TRUE	-6.2	0.27532	0.15321	0.5552	0	0.55
1837	CC1C(=O)NC(C(C)(C)C)CN1C(=O)c1ccccc1F	0.365557	2.2009	3.23908	0.862418	-0.787825	292.354	2	1	2	TRUE	TRUE	-6.5	0.248786	0.137582	0.578782	0	0.53125
1838	CC1CC(=O)N=C(Cc2ccccc2)CN1C(=O)c1ccccc1F	0.352767	3.2704	2.91264	0.862316	-1.00417	338.382	3	0	2	TRUE	TRUE	-6.9	0.212515	0.137684	0.600417	0	0.50625
1839	CC(O)C1CCN(C(=O)C2=C(Cc3ccc(F)cc3F)C=C2)C(C)C(=O)OC1	0.486606	2.5347	4.14719	0.801418	-0.0796958	391.414	3	1	4	FALSE	TRUE	-7.8	0.349687	0.198582	0.50797	1	0.45
1840	CC1C(=O)CC(C(C)(C)O)CCN1OC(=O)Nc1ccc(N)c(C#N)c1F	0.36415	2.18358	4.07051	0.687602	-0.267345	378.404	2	3	7	TRUE	TRUE	-7.7	0.341167	0.312398	0.526734	0	0.45625
1841	Cc1cc(C(=O)Nc2ccccc2CO)ccc1Br	0.347681	3.50212	1.73997	0.909223	-1.29523	320.186	2	2	2	TRUE	TRUE	-6.3	0.0822186	0.0907774	0.629523	0	0.54375
1842	CC(=O)C1CN(C(=O)c2ccccc2F)C(C)C(=O)N1	0.350344	0.7438	3.11881	0.867541	-0.657731	278.283	2	1	3	TRUE	TRUE	-6.9	0.235423	0.132459	0.565773	0	0.50625
1843	CC1C(=O)CC(C(C)(C)O)CCN1C(=O)C1=CC(c2ccc(F)cc2)CCN=C1	0.349753	3.2773	4.24978	0.846562	0.287504	400.494	3	1	4	TRUE	TRUE	-7.2	0.361087	0.153438	0.47125	0	0.4875
1844	CNC1=NC(=O)C(C)N(CCc2ccccc2F)CC1c1ccccc1	0.337948	3.0006	3.43162	0.919015	-0.707222	353.441	3	1	3	TRUE	TRUE	-7.3	0.27018	0.0809851	0.570722	0	0.48125
1845	CC(C1CCN(C(=O)C2CC=CC2c2ccc(F)cc2F)C(C)C(=O)C1)N(C)O	0.394195	3.5302	4.4986	0.61392	-0.220519	406.473	3	1	4	TRUE	TRUE	-7.2	0.388734	0.38608	0.522052	0	0.4875
1846	Cc1cccc(CO)c1NC(=O)N(O)c1ccc(Br)c(F)c1	0.393985	3.81662	2.56378	0.569071	-1.15711	369.19	2	3	3	TRUE	TRUE	-6.8	0.173754	0.430929	0.615711	0	0.5125
1847	Cc1cccc(CO)c1NC(=O)C1=CC=CC=C(Br)C(F)=C1	0.503019	4.05422	3.08816	0.850181	-0.455456	364.214	2	2	2	FALSE	TRUE	-6.5	0.232018	0.149819	0.545546	1	0.53125
1848	CC1C(=O)CC(C(C)(C)O)CCN1CCCC1CC=CC1c1ccc(F)cc1F	0.362381	4.8452	4.26196	0.688366	0.436551	405.529	3	1	3	TRUE	TRUE	-7.5	0.362441	0.311634	0.456345	0	0.46875
1849	CC(O)COCC(C)C1CN(C(=O)c2ccccc2F)C(C)C(=O)N1	0.392203	1.1883	3.84565	0.806063	-0.478037	352.406	2	2	4	TRUE	TRUE	-6	0.316184	0.193937	0.547804	0	0.5625
1850	Cc1cccc(CO)c1C(=O)c1cc(F)c(Br)c(OF)c1	0.363254	3.88322	2.77978	0.845141	-0.401678	357.15	2	1	3	TRUE	TRUE	-6.2	0.197753	0.154859	0.540168	0	0.55
1851	CC#CC(C)(O)C(C)C1CCN(C(=O)Nc2ccc(OF)cc2F)C(C)C(=O)C1	0.407182	3.7009	4.49866	0.744948	-0.564849	408.445	2	2	4	TRUE	TRUE	-6.2	0.38874	0.255052	0.556485	0	0.55
1852	CC1C(=O)C(C)(C(C)(C)O)CCN1C(=O)C1=CC(c2ccc(F)cc2F)C=C1	0.348413	3.5117	4.3565	0.860753	-0.016998	389.442	3	1	3	TRUE	TRUE	-7.4	0.372944	0.139247	0.5017	0	0.475
1853	CC1C(=O)CC(C(C)(C)O)CCN1CC(=O)c1cccc(OF)c1F	0.361021	2.7122	3.86036	0.822893	0.052775	355.381	2	1	5	TRUE	TRUE	-6.8	0.317817	0.177107	0.494723	0	0.5125
1854	CC(NO)C1COCCN(C(=O)C2C=CC(c3ccc(F)cc3F)=CCC2)C(C)C(=O)C1	0.512579	3.5044	4.92962	0.689644	0.0892511	448.51	3	2	5	FALSE	TRUE	-7.8	0.436625	0.310356	0.491075	1	0.45
1855	CC1C(=O)NC(C(C)(C)O)C1NNC(=O)c1ccccc1F	0.568103	0.3341	3.84464	0.603589	-0.579925	309.341	2	4	4	FALSE	TRUE	-5.9	0.316071	0.396411	0.557992	1	0.56875
1856	CC1CN(C)C(CO)=C1NC(=O)c1ccc(Br)c(F)c1	0.364253	2.1034	3.35655	0.883935	-0.968665	343.196	2	2	3	TRUE	TRUE	-6.6	0.261839	0.116065	0.596867	0	0.525
1857	CC1C(=O)CC(C(=O)OO)CCN1C(=O)N1CC=CC=CC1c1ccc(F)cc1F	0.348517	3.2397	4.22338	0.586392	0.321454	420.412	3	1	5	TRUE	TRUE	-8.6	0.358153	0.413608	0.467855	0	0.4
1858	CC(C(=O)N1CC(=CCc2ccccc2)NC(=O)C1C#N)c1ccccc1F	0.300462	2.90638	3.81404	0.890417	-0.372288	377.419	3	1	3	TRUE	TRUE	-8.9	0.312671	0.109583	0.537229	0	0.38125
1859	CC1C(=O)CC(C(C)(C)O)CCCCCN1C(=O)c1cccc(OF)c1F	0.492628	3.84	4.06764	0.861229	-0.0627468	383.435	2	1	4	FALSE	TRUE	-7.2	0.340849	0.138771	0.506275	1	0.4875
1860	CC1C(=O)CC(C(C)(C)O)CCN1C(=O)C1CCC=CC1c1ccc(F)cc1F	0.3256	3.9817	4.20745	0.774167	0.217685	405.485	3	1	3	TRUE	TRUE	-8.5	0.356384	0.225833	0.478232	0	0.40625
1861	CC(=O)C1CC(=O)C(C)N(C(=O)C2CC=CC2c2ccc(F)cc2F)CCC1O	0.496646	2.7706	4.31858	0.785117	0.133391	405.441	3	1	4	FALSE	TRUE	-7.5	0.368731	0.214883	0.486661	1	0.46875
1862	CC1C(=O)C(CNNOC(C)(C)O)CCN1C(=O)Nc1ccc(F)c(F)c1F	0.458986	1.6695	4.08538	0.249006	-1.00339	404.389	2	4	6	TRUE	TRUE	-6.9	0.34282	0.750994	0.600339	0	0.50625
1863	CC1C(=O)CC(C)(OC(C)(C)O)CCN1C(=O)C1=C(Cc2ccc(F)cc2F)C=C1	0.382728	3.4574	4.32145	0.742687	-0.152365	419.468	3	1	4	TRUE	TRUE	-6.8	0.36905	0.257313	0.515236	0	0.5125
1864	CC1C(=O)NC(Cc2cccc(F)c2)CCN1S(=O)(=O)c1ccccc1F	0.316401	2.4752	3.14256	0.866487	-0.869848	394.443	3	1	3	TRUE	TRUE	-8.3	0.238063	0.133513	0.586985	0	0.41875
1865	COCC(C)(C)C1CNCCN(C(=O)Nc2ccc(F)c(F)c2F)C(C)C(=O)C1	0.527301	3.1775	4.19412	0.741452	-1.15155	415.456	2	2	4	FALSE	TRUE	-7.2	0.354902	0.258548	0.615155	1	0.4875
1866	Cc1cc(C(=O)c2c(C)cccc2CO)ccc1Br	0.351757	3.78924	2.1092	0.874148	-0.444554	319.198	2	1	2	TRUE	TRUE	-6.1	0.123244	0.125852	0.544455	0	0.55625
1867	CC1C(=O)NC(C(C)(C)O)CCN1C(=O)c1cccc(OF)c1F	0.3142	1.5791	3.82086	0.874138	-0.226082	342.342	2	2	4	TRUE	TRUE	-8.4	0.313429	0.125862	0.522608	0	0.4125
1868	CC(O)CC=C1CCN(C(=O)Nc2ccc(OF)cc2F)C(C)C(=O)CC1C(C)C	0.490462	4.6438	4.23609	0.675017	-0.111831	424.488	2	2	4	FALSE	TRUE	-8.4	0.359566	0.324983	0.511183	1	0.4125
1869	CC1=C(Br)C=CCCC=CC(C(=O)Nc2c(C)cccc2CO)=C1	0.492063	4.92732	3.50568	0.771773	-0.128058	388.305	2	2	2	FALSE	TRUE	-7.4	0.278408	0.228227	0.512806	1	0.475
1870	Cc1ccc(C2C=CC(C(=O)N3CCC(C(C)(C)O)CC(=O)C3C)CCC=C2F)o1	0.479049	4.45832	4.68073	0.73747	0.556593	417.521	3	1	4	FALSE	TRUE	-8.4	0.40897	0.26253	0.444341	1	0.4125
1871	COCC(C)C1(O)CCN(C(=O)C2=CC(c3ccc(F)cc3F)C2)C(C)C(=O)C1	0.397512	2.9721	4.36882	0.81507	0.0165902	407.457	3	1	4	TRUE	TRUE	-5.8	0.374313	0.18493	0.498341	0	0.575
1872	CC1C(=O)CC(C(C)(C)O)CCN1C(=O)C1=C(CC2=CC=C(F)NC=C2F)C=C1	0.374152	3.3614	4.83707	0.705307	0.644703	404.457	3	2	4	TRUE	TRUE	-7.2	0.426341	0.294693	0.43553	0	0.4875
1873	CC1C(=O)CC(C(C)(C)O)CCN1C(=O)C1=CC=C=C(c2ccc(F)cc2F)C1	0.328139	3.8005	4.38967	0.784155	0.142534	401.453	3	1	3	TRUE	TRUE	-8.5	0.37663	0.215845	0.485747	0	0.40625
1874	CC1C(=O)CC(C(C)(C)O)CCN1C(=O)C1=CC(c2ccc(F)cc2)=C1	0.330847	3.1162	3.68263	0.904248	0.216434	357.425	3	1	3	TRUE	TRUE	-7.3	0.29807	0.0957517	0.478357	0	0.48125
1875	Cc1cc(C(=O)Nc2c(C)cccc2CCCO)ccc1Br	0.352497	4.24314	2.00113	0.835833	-0.983247	362.267	2	2	2	TRUE	TRUE	-6.5	0.111237	0.164167	0.598325	0	0.53125
1876	CC(=O)C1(c2ccccc2F)C(=CCc2ccccc2)NC(=O)C1C#N	0.325433	3.04868	3.67974	0.923146	-0.159307	348.377	3	1	3	TRUE	TRUE	-7.6	0.297749	0.0768539	0.515931	0	0.4625
1877	CNCCC1=NC(=O)C(C)N(C(=O)c2ccccc2F)CC1c1ccccc1	0.344666	3.0309	3.44953	0.866028	-0.62769	381.451	3	1	3	TRUE	TRUE	-7.3	0.27217	0.133972	0.562769	0	0.48125
1878	COc1cccc(C(=O)N2CCC(C(C)(C)O)CC(=O)C2C)c1F	0.329212	2.415	3.39858	0.919732	0.0479303	337.391	2	1	4	TRUE	TRUE	-7.2	0.266508	0.0802684	0.495207	0	0.4875
1879	CC1CC=CC(c2ccc(F)cc2F)N(C(=O)N2CCC(C(C)(C)O)CC(=O)C2C)C1	0.373619	4.4644	4.36896	0.699219	0.410233	434.527	3	1	3	TRUE	TRUE	-7.1	0.374328	0.300781	0.458977	0	0.49375
1880	CC1C(=O)CC(C(C)(C)O)=CN1C(=O)N1CC=CC1c1ccc(F)cc1F	0.339524	3.3158	4.26254	0.805861	-0.075232	376.403	3	1	3	TRUE	TRUE	-8	0.362504	0.194139	0.507523	0	0.4375
1881	COC(C)(C)C1CCN(C(=O)C2CC=CC2c2ccc(F)cc2F)C(C)C(=O)C1	0.392404	4.2457	4.2874	0.704013	0.0817665	405.485	3	0	3	TRUE	TRUE	-6.5	0.365266	0.295987	0.491823	0	0.53125
1882	CC1C(=O)NC(Cc2cccc(F)c2)C(C)N1C(=O)c1ccccc1F	0.315823	2.9251	3.45304	0.917201	-0.616504	358.388	3	1	2	TRUE	TRUE	-8.1	0.27256	0.0827993	0.56165	0	0.43125
1883	CC1C(=O)CC(C(C)(C)O)CCN1C(=O)C1C=CC1C=Cc1ccc(F)cc1F	0.328702	3.7473	4.43901	0.779392	0.393057	403.469	3	1	3	TRUE	TRUE	-8.4	0.382113	0.220608	0.460694	0	0.4125
1884	CC1CC(=O)CC(C(C)(C)O)CCN1C(=O)N1CC=CC=CC1c1ccc(F)cc1F	0.464834	4.3845	4.15816	0.75435	0.427165	432.511	3	1	3	FALSE	TRUE	-8.6	0.350906	0.24565	0.457283	1	0.4
1885	CC1C(=O)CC(C(C)(C)O)CCCN1C(=O)Nc1ccc(N)c(C#N)c1F	0.509604	2.64208	3.72781	0.685589	-0.622275	376.432	2	3	5	FALSE	TRUE	-7.6	0.30309	0.314411	0.562228	1	0.4625
1886	Cc1cc(C(=O)Nc2c(C)cccc2C)ccc1Br	0.372384	4.62666	1.69	0.859436	-1.45705	318.214	2	1	1	TRUE	TRUE	-5.7	0.0766662	0.140564	0.645705	0	0.58125
1887	CC1C(=O)CC(C(C)(C)O)CCN1C=Nc1cccc(OF)c1F	0.365661	3.1893	4.3714	0.675359	0.27111	340.37	2	1	4	TRUE	TRUE	-7.6	0.3746	0.324641	0.472889	0	0.4625
1888	CC(C)C1CCN(C(=O)C2=CC(c3ccc(F)cc3F)C2)C(C)C(=O)C1	0.344641	4.2307	3.84159	0.807873	-0.171273	361.432	3	0	2	TRUE	TRUE	-7.6	0.315732	0.192127	0.517127	0	0.4625
1889	CC1C(=O)CC(C(C)(C)O)CCN1C(=O)N1CCCOCC1c1ccc(F)cc1F	0.327562	3.2887	3.98881	0.791104	0.0430261	424.488	3	1	4	TRUE	TRUE	-8.3	0.33209	0.208896	0.495697	0	0.41875
1890	CC1C(=O)CC(C(=O)N2CCCC2)CCN1C(=O)c1cccc(OF)c1F	0.331862	2.5212	3.49037	0.808273	-0.796004	380.391	3	0	4	TRUE	TRUE	-8.2	0.276708	0.191727	0.5796	0	0.425
1891	CC1C(=CC(C)C(C)(C)O)CCN1C(=O)Nc1ccc(OF)cc1F	0.378521	4.0485	3.93468	0.802133	-0.694576	354.397	2	2	3	TRUE	TRUE	-6.7	0.326076	0.197867	0.569458	0	0.51875
1892	CC1C(=O)CC(NCCCC(C)(C)O)CCN1C(=O)N1CC=CC1c1ccc(F)cc1F	0.402087	3.5604	4.16898	0.514621	-0.146239	449.542	3	2	4	TRUE	TRUE	-7.2	0.352109	0.485379	0.514624	0	0.4875
1893	CC1C(=O)CC(C(C)(C)CCO)CCN1C(=O)C1=CC(c2ccc(F)cc2F)C1	0.338007	3.9833	4.0755	0.806126	-0.179563	405.485	3	1	3	TRUE	TRUE	-8	0.341722	0.193874	0.517956	0	0.4375
1894	CC1C(=O)CC(C(C)(C)O)CCC1C(=O)C1=CC(c2ccc(F)cc2F)C=C1	0.337166	4.5061	4.38842	0.772621	0.562061	388.454	3	1	3	TRUE	TRUE	-8	0.376491	0.227379	0.443794	0	0.4375
1895	CC1C(=O)NC(Cc2cccc(F)c2)CC1CCNC(=O)c1ccccc1F	0.351321	3.4682	3.44289	0.798783	-0.615997	386.442	3	2	2	TRUE	TRUE	-7.4	0.271433	0.201217	0.5616	0	0.475
1896	CC1C(=O)Cc2ccccc2CC=C(c2ccccc2F)NC1=O	0.485967	3.2868	3.54844	0.81872	0.0641742	323.367	3	1	2	FALSE	TRUE	-7.3	0.28316	0.18128	0.493583	1	0.48125
1897	Cc1cccc(CO)c1NC(=O)C1=CC=C(Br)C=CC(F)=C1	0.500935	4.05422	3.06879	0.850181	-0.518592	364.214	2	2	2	FALSE	TRUE	-6.6	0.229866	0.149819	0.551859	1	0.525
1898	CC1C(=O)CC(C(C)(C)O)OCCN1C(=O)C1=CC(c2ccc(F)cc2F)C1	0.48822	2.7245	4.09983	0.857641	-0.0575635	393.43	3	1	4	FALSE	TRUE	-7.4	0.344425	0.142359	0.505756	1	0.475
1899	CC1C(=O)CC(C(C)C(C)(C)O)CCN1C(=O)Cc1ccc(OF)cc1F	0.365309	3.2347	4.10215	0.847764	-0.227438	383.435	2	1	4	TRUE	TRUE	-6.8	0.344683	0.152236	0.522744	0	0.5125
1900	CC1C(=O)NC(Cc2cccc(F)c2)CCCN1C(=O)c1ccccc1F	0.475305	3.3168	2.97706	0.898661	-0.811237	372.415	3	1	2	FALSE	TRUE	-7.4	0.219674	0.101339	0.581124	1	0.475
1901	CC1C(=O)CC(C(C)(C)O)CCN1C(=O)CCCC1CC=CC1c1ccc(F)cc1F	0.383511	4.7619	4.22104	0.658223	0.338436	433.539	3	1	3	TRUE	TRUE	-6.9	0.357893	0.341777	0.466156	0	0.50625
1902	CC1C(=O)CC(C(C)(C)C)C(=O)N1C(=O)Nc1ccc(N)c(C#N)c1F	0.361784	2.66368	3.89691	0.746916	-0.887773	360.389	2	2	5	TRUE	TRUE	-7.7	0.321879	0.253084	0.588777	0	0.45625
1903	CCc1coc(CO)c1NC(=O)c1ccc(Br)c(F)c1	0.388265	3.4882	2.61045	0.894168	-0.95589	342.164	2	2	3	TRUE	TRUE	-5.2	0.178938	0.105832	0.595589	0	0.6125
1904	Cc1cccc(CO)c1NC(=O)C1=CC(OF)=C(Br)C(F)=C(N)C1	0.378141	3.40332	3.43982	0.722305	-0.419523	401.207	2	3	4	TRUE	TRUE	-6.7	0.271091	0.277695	0.541952	0	0.51875
1905	CC(=O)C1CCN(C(=O)Nc2ccc(F)c(F)c2F)C(C)C(=O)C1	0.344027	2.8944	3.34343	0.840634	-1.1969	342.317	2	1	3	TRUE	TRUE	-7.7	0.260381	0.159366	0.61969	0	0.45625
1906	CC1C(=O)CC(C(C)(C)O)CCN1C(=O)CCc1ccc(F)c(F)c1F	0.339184	3.0036	3.52574	0.828128	-0.155275	371.399	2	1	3	TRUE	TRUE	-7.5	0.280638	0.171872	0.515527	0	0.46875
1907	CC1C(=O)NC(c2ccccc2F)=CCc2ccccc2C1=O	0.473005	3.3579	3.4264	0.821121	0.0619346	309.34	3	1	2	FALSE	TRUE	-7.7	0.2696	0.178879	0.493807	1	0.45625
1908	CC1C(=O)CC(C(C)C(C)(C)O)CCN1C(=O)NCc1ccc(OF)cc1F	0.366328	3.3752	4.09998	0.797113	-0.544641	398.45	2	2	4	TRUE	TRUE	-7.2	0.344442	0.202887	0.554464	0	0.4875
1909	CC1OC(=O)CC(C(C)(C)O)CCN1C(=O)C1CC=CC1c1ccc(F)cc1F	0.489668	3.5232	4.29925	0.615039	0.238695	407.457	3	1	4	FALSE	TRUE	-8.6	0.366583	0.384961	0.47613	1	0.4
1910	CC1=C(NC(=O)c2ccc(Br)c(F)c2)C(CCCO)=C=CC=C1	0.392005	4.0158	3.47552	0.760961	-0.424382	378.241	2	2	2	TRUE	TRUE	-6	0.275057	0.239039	0.542438	0	0.5625
1911	CC1C(=O)CC(C(C)C(C)(C)O)CCCCN1C(=O)Nc1ccc(OF)cc1F	0.500683	4.4777	4.39946	0.764416	-0.602321	412.477	2	2	4	FALSE	TRUE	-7.9	0.377718	0.235584	0.560232	1	0.44375
1912	CC1CC(=O)NC(=CCc2ccccc2)CN1C(=O)c1ccccc1F	0.347204	3.3029	3.0735	0.921381	-0.651686	352.409	3	1	2	TRUE	TRUE	-6.7	0.230389	0.0786186	0.565169	0	0.51875
1913	CC1C(=O)NCC(C(C)(C)O)CCN1C(=O)C1=CC(c2ccc(F)cc2F)C=C1	0.479194	2.6687	4.15998	0.813941	-0.0468827	404.457	3	2	3	FALSE	TRUE	-8	0.351108	0.186059	0.504688	1	0.4375
1914	CC1C(=O)CC(C(C)(C)O)CCN1C(C=O)C1CC=CC1c1ccc(F)cc1F	0.542654	3.6325	4.69448	0.600402	0.49017	405.485	3	1	4	FALSE	TRUE	-6.8	0.410497	0.399598	0.450983	1	0.5125
1915	CC1C(=O)CC(C(C)C(C)(C)O)C(NO)C1C(=O)Nc1ccc(OF)cc1F	0.407158	2.6232	4.60348	0.547013	-0.154793	400.422	2	4	6	TRUE	TRUE	-7.1	0.400387	0.452987	0.515479	0	0.49375
1916	CC1C(=O)NC(=CCc2ccccc2)CN1C(OOC=O)c1ccccc1F	0.583287	2.8758	4.05822	0.451714	-0.0741925	384.407	3	1	5	FALSE	TRUE	-6	0.339802	0.548286	0.507419	1	0.5625
1917	C=CCC1CN(C(=O)N2CCC(C(C)(C)O)CC(=O)C2C)C1c1ccc(F)cc1F	0.332367	4.0743	4.33082	0.747166	0.338569	420.5	3	1	3	TRUE	TRUE	-8.4	0.370092	0.252834	0.466143	0	0.4125
1918	CC1C(=O)CC(C(C)(C)O)CCN1C(=O)C1=CC=CC1c1ccc(F)cc1F	0.337391	3.5117	4.1356	0.860753	0.321599	389.442	3	1	3	TRUE	TRUE	-7.5	0.3484	0.139247	0.46784	0	0.46875
1919	CC1C(=O)CC(C(C)(C)O)CCN1C(=O)C1=CC(C2=CC=C2F)C=C1	0.328698	2.8593	4.66817	0.85563	0.635578	345.414	3	1	3	TRUE	TRUE	-8	0.407574	0.14437	0.436442	0	0.4375
1920	N#CC1C(=O)NC(=CCc2ccccc2)CN1C(=O)Cc1ccccc1F	0.335062	2.34538	3.39958	0.906211	-0.600284	363.392	3	1	3	TRUE	TRUE	-7.4	0.26662	0.0937894	0.560028	0	0.475
1921	CC1C(=O)C(=CNCC(C)(C)O)CCN1C(=O)C1C=CC(c2ccc(F)cc2F)=CCC1	0.353372	3.7487	4.22538	0.679083	0.181915	444.522	3	2	4	TRUE	TRUE	-8	0.358376	0.320917	0.481809	0	0.4375
1922	CC1C(=O)CC(=CCC(C)(C)O)CCN1C(=O)C1CC=CC1c1ccc(F)cc1F	0.365508	4.2919	4.31896	0.743789	0.101794	417.496	3	1	3	TRUE	TRUE	-7.3	0.368774	0.256211	0.489821	0	0.48125
1923	COC(C)(C)C1CCN(C(=O)c2cccc(OF)c2F)C(C)C(=O)N1	0.359521	2.2332	3.88374	0.898401	-0.19631	356.369	2	1	4	TRUE	TRUE	-6.6	0.320415	0.101599	0.519631	0	0.525
1924	CC1C(=O)NC(Cc2ccn(F)c2)CCN1S(=O)(=O)c1ccccc1F	0.37097	1.8702	3.79141	0.876272	-0.691557	383.42	3	1	4	TRUE	TRUE	-6.5	0.310157	0.123728	0.569156	0	0.53125
1925	CC1C(=O)CC(C(C)(C)O)CN1C(=O)C1=CC(c2ccc(F)cc2F)C=C1	0.321281	3.1216	4.27754	0.883186	0.0701478	375.415	3	1	3	TRUE	TRUE	-8.2	0.364171	0.116814	0.492985	0	0.425
1926	Cc1cc(C2C=C(C(=O)NC3OCC(C(C)(C)O)CC(=O)C3C)C2)c(F)cc1F	0.336422	3.14182	4.42316	0.804168	0.337299	407.457	3	2	4	TRUE	TRUE	-8	0.380351	0.195832	0.46627	0	0.4375
1927	CC(C=C1CN(C(=O)c2ccccc2F)C(C#N)C(=O)N1)c1ccccc1	0.354294	2.97748	3.68764	0.911116	-0.737985	363.392	3	1	3	TRUE	TRUE	-6.9	0.298627	0.0888839	0.573799	0	0.50625
1928	CC(C(=O)N1CC(=O)NC(c2ccccc2)NC(=O)C1C#N)c1ccccc1F	0.468075	1.59478	3.83543	0.825357	-0.680861	394.406	3	2	4	FALSE	TRUE	-8.5	0.315048	0.174643	0.568086	1	0.40625
1929	CC1C(=O)NC=C(C(C)(C)O)CCN1C(=O)C1=CC(c2ccc(F)cc2F)C=C1	0.453584	2.9364	4.23039	0.816902	-0.0805917	402.441	3	2	3	FALSE	TRUE	-9	0.358933	0.183098	0.508059	1	0.375
1930	CC1C(=O)CC(C(C)(C)O)C1C(=O)N1CC=CC1c1ccc(F)cc1F	0.346672	3.0165	4.29356	0.840178	0.240689	363.404	3	1	3	TRUE	TRUE	-7.4	0.365951	0.159822	0.475931	0	0.475
1931	COC1(C)CC(C(C)(C)O)CCN1C(=O)C1C=CC(c2ccc(F)cc2F)=CCC1	0.313292	4.6865	4.38803	0.770572	0.56586	419.512	3	1	3	TRUE	TRUE	-8.9	0.376448	0.229428	0.443414	0	0.38125
1932	CC1C(=O)NC(Cc2ccco2)CCN1S(=O)(=O)c1ccccc1F	0.365469	1.9291	3.31796	0.8967	-0.849351	366.414	3	1	4	TRUE	TRUE	-6.4	0.257551	0.1033	0.584935	0	0.5375
1933	CC1C(=O)CC(C(C)(C)O)CCN1C(=O)CCN1CC=CC1c1ccc(F)cc1F	0.378544	3.2349	4.09938	0.743347	-0.112796	420.5	3	1	4	TRUE	TRUE	-6.8	0.344375	0.256653	0.51128	0	0.5125
1934	CC1C(=O)CC(C(C)(C)O)CCN1C(=O)N=CCC1CC=CC=CC1c1ccc(F)cc1F	0.362082	5.2021	4.74973	0.630569	0.639937	458.549	3	1	3	TRUE	TRUE	-8	0.416637	0.369431	0.436006	0	0.4375
1935	CC1C(=O)NC(C(C)(C)O)C(=O)N1C(=O)c1cccc(OF)c1F	0.388399	0.7156	3.91904	0.789199	0.0384287	342.298	2	2	5	TRUE	TRUE	-6	0.324338	0.210801	0.496157	0	0.5625
1936	CC1C(=O)CC(C(C)(C)O)CCN1C(=O)C1CC=CC(C2=CC=C2F)=CCC1	0.431713	4.0296	4.49525	0.795423	1.02198	387.495	3	1	3	FALSE	TRUE	-9.5	0.388361	0.204577	0.397802	1	0.343751
1937	CC1CCC(C(=O)C2C=CC(C3=CC=C3F)=CCC2)C(C(C)(C)O)CC1=O	0.340789	4.6339	4.96121	0.731952	1.72657	372.48	3	1	3	TRUE	TRUE	-7.8	0.440135	0.268048	0.327343	0	0.45
1938	CC1C(=O)NN=C(Cc2ccccc2)CN1C(=O)c1sccc1F	0.341588	2.4464	3.37921	0.928739	-1.11747	345.399	3	1	4	TRUE	TRUE	-7.3	0.264356	0.0712611	0.611747	0	0.48125
1939	Cc1cccc(CO)c1C(=O)c1ccc(Br)c(F)c1	0.373342	3.61992	2.16963	0.876206	-0.783898	323.161	2	1	2	TRUE	TRUE	-5.5	0.129959	0.123794	0.57839	0	0.59375
1940	CC1C(=O)NN=C(Cc2ccco2)CN1C(=O)c1ccccc1F	0.357308	1.9779	3.275	0.935442	-1.27572	329.331	3	1	4	TRUE	TRUE	-6.7	0.252778	0.0645581	0.627572	0	0.51875
1941	CCCCc1cc(C(=O)Nc2c(C)cccc2CO)ccc1Br	0.397603	4.84472	2.06173	0.757697	-0.85448	376.294	2	2	2	TRUE	TRUE	-5.2	0.11797	0.242303	0.585448	0	0.6125
1942	CC1C(=O)CC(C(C)(C)O)CCN1C(=O)NC1C=CC=CC=CC1c1ccc(F)cc1F	0.492363	4.2493	4.44822	0.732442	0.166528	444.522	3	2	3	FALSE	TRUE	-8	0.383135	0.267558	0.483347	1	0.4375
1943	CC1C(=O)NC(Cc2cccc(F)c2)C(C)N1C(=O)C1=CC=C1F	0.341258	2.2656	4.15573	0.923034	0.0130091	332.35	3	1	2	TRUE	TRUE	-7.2	0.350637	0.0769662	0.498699	0	0.4875
1944	N#CC1C(=O)NC(=CCc2ccccc2)CN1C(=O)c1occc1F	0.327646	2.00948	3.8565	0.926662	-0.340457	339.326	3	1	4	TRUE	TRUE	-7.7	0.317389	0.073338	0.534046	0	0.45625
1945	CN1C(=O)NC(C(C)(C)O)CCN1C(=O)c1cccc(OF)c1F	0.356831	1.6308	3.92624	0.873956	-0.278855	343.33	2	2	4	TRUE	TRUE	-6.9	0.325137	0.126044	0.527886	0	0.50625
1946	CC1C(=O)NC(Cc2cccc(F)c2)CCN1CCC(=O)c1ccccc1F	0.342356	3.3593	3.17691	0.774862	-0.607224	386.442	3	1	3	TRUE	TRUE	-7.7	0.241879	0.225138	0.560722	0	0.45625
1947	Cc1cc(C(=O)CCNc2c(C)cccc2CO)ccc1Br	0.370463	4.24314	2.19772	0.755947	-0.84856	362.267	2	2	3	TRUE	TRUE	-6.3	0.13308	0.244053	0.584856	0	0.54375
1948	C=C1CC(C(C)(C)O)CCN(C(=O)C2=CC(c3ccc(F)cc3F)C=C2)C1C	0.351679	4.4988	4.28749	0.776135	0.148923	387.47	3	1	2	TRUE	TRUE	-7.6	0.365277	0.223865	0.485108	0	0.4625
1949	Cc1cc(C(=O)NC2=CC=CC(O)C=C2CO)ccc1Br	0.36696	2.22062	3.41269	0.783062	0.475475	350.212	2	3	3	TRUE	TRUE	-6.3	0.268076	0.216938	0.452452	0	0.54375
1950	CC1C(=O)NC(C(C)(C)O)CCN1C(=O)C1=CC=CC1(F)OF	0.36323	0.926	4.79524	0.806711	0.723733	330.331	2	2	4	TRUE	TRUE	-7	0.421693	0.193289	0.427627	0	0.5
1951	CC1CC(C(C)(C)O)NC(=O)C(C)N1C(=O)c1cccc(OF)c1F	0.359218	1.9676	4.21735	0.867914	-0.0620964	356.369	2	2	4	TRUE	TRUE	-6.9	0.357483	0.132086	0.50621	0	0.50625
1952	CC1C(=O)CC(C(C)(C)O)C(=O)CN1C(=O)C1=CC(c2ccc(F)cc2F)C=C1	0.329189	2.6907	4.3813	0.842227	0.0415262	403.425	3	1	4	TRUE	TRUE	-8.2	0.3757	0.157773	0.495847	0	0.425
1953	CC(C(=O)N1CC(=CCc2ccccc2)NC(=O)NC1C#N)c1ccccc1F	0.308227	3.04688	3.93239	0.838685	-0.454505	392.434	3	2	3	TRUE	TRUE	-9	0.325821	0.161315	0.545451	0	0.375
1954	CC1C(=O)N=C(Cc2cccc(F)c2)C(C)N1C(=O)c1ccccc1F	0.344845	3.4079	3.38915	0.846237	-1.0719	356.372	3	0	2	TRUE	TRUE	-7.6	0.265461	0.153763	0.60719	0	0.4625
1955	CC1C(=O)N=C(Cc2cccnc2)CN1C(=O)c1ccccc1F	0.337493	2.2753	3.08386	0.869547	-1.12959	325.343	3	0	3	TRUE	TRUE	-7.6	0.23154	0.130453	0.612959	0	0.4625
1956	CC1C(=O)NC(Cc2cccc(O)c2)CCN1S(=O)(=O)c1ccccc1F	0.322684	2.0417	3.20616	0.833764	-0.349239	392.452	3	2	4	TRUE	TRUE	-8	0.245128	0.166236	0.534924	0	0.4375
1957	CC1C(=O)CC(C(C)(C)O)CCN1C(=O)C1CCC=C(Cc2ccc(F)cc2F)C1	0.353186	4.2009	4.00752	0.744446	0.0492153	419.512	3	1	3	TRUE	TRUE	-7.6	0.334169	0.255554	0.495078	0	0.4625
1958	CC1C(=O)NC(Cc2cccc(F)c2)C(=O)N1C(=O)c1ccccc1F	0.329797	2.0632	3.07523	0.854477	-0.637216	358.344	3	1	3	TRUE	TRUE	-7.7	0.230581	0.145523	0.563722	0	0.45625
1959	N#CC1C(CO)C(=CCc2ccccc2)CN1C(=O)c1ccccc1F	0.321246	2.95128	3.47336	0.862496	-0.05149	350.393	3	1	3	TRUE	TRUE	-7.9	0.274818	0.137504	0.505149	0	0.44375
1960	CC1C(=O)CC(C(C)(C)O)CCN1C(=O)C1CCCC(c2ccc(F)cc2F)C1	0.359126	4.2057	3.87236	0.816812	0.0720971	407.501	3	1	3	TRUE	TRUE	-6.9	0.319151	0.183188	0.49279	0	0.50625
1961	CC1C(=O)NC(Cc2cccc(F)c2)CCN1S(=O)(=O)C1=CC=CC=CC=C1F	0.50018	3.1403	3.91957	0.813941	-0.0955282	420.481	3	1	3	FALSE	TRUE	-7.1	0.324397	0.186059	0.509553	1	0.49375
1962	CC1C(=O)CC(C(C)(C)O)CCN1C(=O)C1=C=CC(c2ccc(F)cc2F)C=C1	0.302999	3.6668	4.57348	0.786673	0.206419	401.453	3	1	3	TRUE	TRUE	-9.5	0.397053	0.213327	0.479358	0	0.343751
1963	CC1C(=O)NC(C(C)(C)O)CCN1C(=O)C(O)c1cccc(OF)c1F	0.368189	0.9989	4.19629	0.732387	0.0792951	372.368	2	3	5	TRUE	TRUE	-7.2	0.355143	0.267613	0.49207	0	0.4875
1964	CC(C(=O)N1CCC(C(C)(C)O)NC(=O)C1C)c1cccc(OF)c1F	0.343975	2.069	4.17367	0.850525	0.00531512	370.396	2	2	4	TRUE	TRUE	-7.5	0.35263	0.149475	0.499468	0	0.46875
1965	CC1C(=O)CC(C(C)(C)O)CCN1C(C)C(=O)C1C=CC(c2ccc(F)cc2F)=CCC1	0.370107	4.7125	4.51922	0.713083	0.496947	445.55	3	1	4	TRUE	TRUE	-7.2	0.391024	0.286917	0.450305	0	0.4875
1966	CC1C(=O)CC(C)(C(C)(C)C)CCN1C(=O)N1CC=CC=CC1c1ccc(F)cc1F	0.343501	5.6597	4.38359	0.576823	0.196253	430.539	3	0	2	TRUE	TRUE	-9	0.375955	0.423177	0.480375	0	0.375
1967	CC(C)(O)C1CCN(C(=O)c2cccc(OF)c2F)C(C)(C)CC(=O)N1	0.49843	2.3593	3.80246	0.856204	-0.150803	370.396	2	2	4	FALSE	TRUE	-6.9	0.311385	0.143796	0.51508	1	0.50625
1968	CC1=C(NC(=O)c2ccc(Br)c(C)c2)C(CO)=NC=CC=C1	0.512366	3.27812	3.10412	0.868111	-0.333842	361.239	2	2	3	FALSE	TRUE	-6	0.233791	0.131889	0.533384	1	0.5625
1969	CC1C(=O)N=C(Cc2ccccc2)CN1C(=O)C1=C(F)C=CC=CN1	0.313469	2.2816	3.79259	0.918967	-0.0921338	339.37	3	1	3	TRUE	TRUE	-8.1	0.310287	0.0810334	0.509213	0	0.43125
1970	CC1C(=O)CC(C(C)(C)O)CCN1C(=O)NCc1ccc(N)c(C#N)c1F	0.366919	1.92968	3.81296	0.696494	-0.461283	376.432	2	3	5	TRUE	TRUE	-7.5	0.312551	0.303506	0.546128	0	0.46875
1971	CC1C(=O)NC(Cc2ccc3ccoc3c2)CCN1C(=O)c1ccccc1F	0.304568	3.5338	3.28788	0.756092	-0.0885942	380.419	4	1	3	TRUE	TRUE	-9	0.254209	0.243908	0.508859	0	0.375
1972	CC1=C(F)C=C(F)C2(C=C1)C=C(C(=O)N1CCC(C(C)(C)O)CC(=O)C1C)C2	0.335708	3.9367	5.15058	0.775824	0.916426	391.458	3	1	3	TRUE	TRUE	-8.3	0.461176	0.224176	0.408357	0	0.41875
1973	CC1C(=O)N=C(Cc2ccccc2)CN1C(=O)CCc1ccccc1F	0.357971	3.1993	2.94849	0.829677	-0.814745	352.409	3	0	2	TRUE	TRUE	-6.8	0.216498	0.170323	0.581474	0	0.5125
1974	CC1C(=CC(C)(C)O)CCN1C(=O)C1C=CC(c2ccc(F)cc2F)=CCC1	0.347477	4.6325	4.15576	0.768326	0.374749	387.47	3	1	2	TRUE	TRUE	-7.6	0.35064	0.231674	0.462525	0	0.4625
1975	CC1C(=O)NC(Cc2cccc(F)c2)CCN1C(C=O)c1ccccc1F	0.490163	3.0265	3.70529	0.821148	-0.26699	372.415	3	1	3	FALSE	TRUE	-7.4	0.300587	0.178852	0.526699	1	0.475
1976	CC(=N)C1CCCN(C(=O)C2C=CC(c3ccc(F)cc3F)=CCC2)C(C)C(=O)C1	0.477139	4.94037	4.18852	0.712352	0.207088	414.496	3	1	3	FALSE	TRUE	-8.5	0.35428	0.287648	0.479291	1	0.40625
1977	CC1C(=O)N=C(Cc2ccccc2)CN1C(=O)Nc1ccccc1F	0.347369	3.272	2.90255	0.932764	-1.15453	339.37	3	1	2	TRUE	TRUE	-6.8	0.211394	0.0672364	0.615453	0	0.5125
1978	Cc1cccc(CO)c1NC(=O)CCc1ccc(Br)c(F)c1	0.379344	3.96022	2.05954	0.841735	-1.16915	366.23	2	2	2	TRUE	TRUE	-5.6	0.117726	0.158265	0.616915	0	0.5875
1979	CC1C(=O)CC(C(C)(C)O)CCN1Cc1cccc(OF)c1F	0.347667	3.0295	3.81991	0.923411	0.124906	327.371	2	1	4	TRUE	TRUE	-6.7	0.313323	0.0765888	0.487509	0	0.51875
1980	CC1CC(=O)CC(C(C)(C)O)CCN1C(=O)C1CC=CC1c1ccc(F)cc1F	0.478921	3.9817	4.12832	0.774167	0.147267	405.485	3	1	3	FALSE	TRUE	-8.1	0.347591	0.225833	0.485273	1	0.43125
1981	CC1C(=O)CC(C(C)(C)O)CCN1C(=O)C1C=CC(c2ccc(F)cc2F)=CC=N1	0.326476	3.3245	4.39581	0.821874	0.45104	416.468	3	1	4	TRUE	TRUE	-8.2	0.377312	0.178126	0.454896	0	0.425
1982	CC(C(=O)N1CC(=CCc2ccccc2)NC(=O)C1CC#N)c1ccccc1F	0.325925	3.29648	3.77316	0.849995	-0.295918	391.446	3	1	3	TRUE	TRUE	-8.1	0.308129	0.150005	0.529592	0	0.43125
1983	Cc1cc(C2CCCC(C(=O)N3CCC(C(C)(C)O)CC(=O)C3C)C2)c(F)cc1F	0.33026	4.51412	3.98872	0.781054	0.14209	421.528	3	1	3	TRUE	TRUE	-8.2	0.33208	0.218946	0.485791	0	0.425
1984	CC1C(=O)NC(=CCc2ccccc2)CN1C(=O)C1=CC=CC=NC=C1F	0.498377	2.8378	4.00004	0.895353	0.243477	365.408	3	1	3	FALSE	TRUE	-6.6	0.333338	0.104647	0.475652	1	0.525
1985	CC1C(=O)CCC(C(C)(C)O)CCN1C(=O)C1C=CC(c2ccc(F)cc2F)=CCC1	0.478927	4.6716	4.12394	0.756628	0.504863	431.523	3	1	3	FALSE	TRUE	-8	0.347104	0.243372	0.449514	1	0.4375
1986	N#CC1C(=O)NC(=CCc2ccccc2)C1(C(N)=O)c1ccccc1F	0.333522	1.94498	3.7104	0.882824	-0.288242	349.365	3	2	3	TRUE	TRUE	-7.6	0.301156	0.117176	0.528824	0	0.4625
1987	CC(C(=O)N1CC(=CCc2ccccc2)NC(=O)C1C#N)c1ccc(F)cc1F	0.333751	3.04548	3.88218	0.864903	-0.496679	395.409	3	1	3	TRUE	TRUE	-7.9	0.320242	0.135097	0.549668	0	0.44375
1988	CC1C(=O)NCCCCC(C(C)(C)O)CCN1C(=O)c1cccc(OF)c1F	0.504209	2.997	4.04175	0.820528	-0.120163	398.45	2	2	4	FALSE	TRUE	-7	0.337972	0.179472	0.512016	1	0.5
1989	CCOOc1cc(C(=O)Nc2c(C)cccc2CO)ccc1Br	0.397224	3.83242	2.43695	0.590532	-0.426899	380.238	2	2	4	TRUE	TRUE	-6.1	0.159661	0.409468	0.54269	0	0.55625
1990	C=CCC(C)(O)C1CCN(C(=O)c2cccc(OF)c2F)C(C)C(=O)C1	0.383994	3.2259	4.18081	0.811733	0.0373265	367.392	2	1	4	TRUE	TRUE	-6.2	0.353423	0.188267	0.496267	0	0.55
1991	Cc1cc(C2C=C(C3(NO)CCC(C(C)(C)O)CC(=O)C3C)C2)c(F)cc1F	0.384587	4.18072	4.5951	0.407764	0.745796	393.474	3	3	4	TRUE	TRUE	-8.2	0.399456	0.592236	0.42542	0	0.425
1992	CC1C(=O)CC(CCC(C)(C)O)CCN1C(=O)C1=CC(c2ccc(F)cc2F)C=C1	0.372055	4.2919	4.17283	0.777555	0.08095	417.496	3	1	3	TRUE	TRUE	-6.8	0.352536	0.222445	0.491905	0	0.5125
1993	COOCc1cc(C(=O)Nc2c(C)cccc2CO)ccc1Br	0.410831	3.58012	2.34619	0.593961	-0.57705	380.238	2	2	4	TRUE	TRUE	-5.6	0.149576	0.406039	0.557705	0	0.5875
1994	N#CC1C(=O)NC(=CCc2ccccn2)CN1C(=O)c1ccccc1F	0.350127	1.81148	3.56157	0.914697	-1.18471	350.353	3	1	4	TRUE	TRUE	-7.2	0.284618	0.0853028	0.618471	0	0.4875
1995	CC1C(=O)CC(C(C)(C)C)CN1C(=O)C1CC=CC1c1ccc(F)cc1F	0.3782	4.4767	4.19711	0.715108	-0.260215	375.459	3	0	2	TRUE	TRUE	-7.1	0.355234	0.284892	0.526021	0	0.49375
1996	CCC1C(=O)NN=C(Cc2ccccc2)CN1C(=O)c1ccccc1F	0.353427	2.775	2.97181	0.918707	-0.986043	353.397	3	1	3	TRUE	TRUE	-6.6	0.21909	0.0812934	0.598604	0	0.525
1997	CC1(O)N=C(Cc2ccccc2)CN1C(=O)c1ccccc1F	0.343581	2.6312	3.00477	0.947024	-0.730907	312.344	3	1	3	TRUE	TRUE	-6.7	0.222752	0.0529762	0.573091	0	0.51875
1998	CC1C(=O)N=C(Cc2ccccc2)CN1C(=O)NCCc1ccccc1F	0.351327	2.9922	2.98855	0.883096	-1.02689	367.424	3	1	2	TRUE	TRUE	-6.9	0.22095	0.116904	0.602689	0	0.50625
[truncated: 142,351 more rows]
